# Supplementary material for: Conjugation dynamics depend on both the plasmid acquisition cost and the fitness cost
Source: Mol Syst Biol. 2021 Mar 1;17(3):e9913. doi: 10.15252/msb.20209913 (PMC7919528; doi:10.15252/msb.20209913)
Supplement: Supplementary file 2 — Source Data for Appendix [file MSB-17-e9913-s005.zip]

Archive with 3 entries (2 files):
- Source data for Appendix/
- Source data for Appendix/Source data for Appendix.xlsx
- __MACOSX/Source data for Appendix/._Source data for Appendix.xlsx
