# Supplementary material for: Conjugation dynamics depend on both the plasmid acquisition cost and the fitness cost
Source: Mol Syst Biol. 2021 Mar 1;17(3):e9913. doi: 10.15252/msb.20209913 (PMC7919528; doi:10.15252/msb.20209913)
Supplement: Supplementary file 2 — Source Data for Appendix [file MSB-17-e9913-s005.zip › Source data for Appendix/Source data for Appendix.xlsx]

## Sheet: Appendix figure descriptions
Figure	Description
Figure S1B	Data for S1B are measures of true initial cells/mL, as determined by counting colony forming units, corresponding to the experiments shown in Figure 1C.
Figure S1C	Data for figure S1C are measures of non-normalized lag times as calculated by the Baranyi equation using plate-reader data described in Figure 1C.
Figure S1D	Figure S1D data was collected by a Tecan plate reader over up to 22 hours. Measurements are optical density measurements at 600 nm which correspond to well turbidity / cell growth.
Figure S2	Source data for Figure S2A-C are values of growth rates (hr -1) and lag times (hr) from RP4 acquisition cost experiments calculated using three different methods: the Gompertz equation, Logistic equation, and Prensky equation respectively. This data compares plasmid-free cells with de novo transconjugants, de novo transconjugants regrown after 24 hrs, and fully adapted transconjugants.
Figure S4A	Data for figure S4A are additional Tecan plate reader data (optical density at 600 nm over time) which was used to build a standard curve according to Figure 2B.
Figure S5	The following data for Figure S5 compares growth rates of bacteria strains with and without a given plasmid, in order to detect the presence of a plasmid fitness cost.
Figure S7	Data for all three panels of Figure S7 are optical density measurements at 600 nm over up to 18 hours, collected in order to track cell growth over time.

## Sheet: Fig S1B
Population	Initial cells/mL (CFU)
Adapted	2400000
Adapted	2700000
Adapted	2200000
Adapted	1800000
Adapted	2000000
Adapted	1650000
De novo	1840000
De novo	1300000
De novo	1570000
De novo	2000000
De novo	3000000
De novo	5500000

## Sheet: Fig S1C
incompatibility group	strain	plasmid	temperature (C)	population	Panel	metric	result
incP	MG1655 pCDF	RP4	37	adapted	De novo	lag time (hr)	10.0876
incP	MG1655 pCDF	RP4	37	adapted	De novo	lag time (hr)	10.2432
incP	MG1655 pCDF	RP4	37	adapted	De novo	lag time (hr)	10.434
incP	MG1655 pCDF	RP4	37	adapted	De novo	lag time (hr)	10.0362
incP	MG1655 pCDF	RP4	37	adapted	De novo	lag time (hr)	9.1546
incP	MG1655 pCDF	RP4	37	adapted	De novo	lag time (hr)	10.1222
incP	MG1655 pCDF	RP4	37	15 minute	De novo	lag time (hr)	15.4523
incP	MG1655 pCDF	RP4	37	15 minute	De novo	lag time (hr)	15.8325
incP	MG1655 pCDF	RP4	37	15 minute	De novo	lag time (hr)	13.756
incP	MG1655 pCDF	RP4	37	15 minute	De novo	lag time (hr)	15.1753
incP	MG1655 pCDF	RP4	37	15 minute	De novo	lag time (hr)	14.6781
incP	MG1655 pCDF	RP4	37	15 minute	De novo	lag time (hr)	14.3767
incP	MG1655 pCDF	RP4	37	60 minute	De novo	lag time (hr)	15.6939
incP	MG1655 pCDF	RP4	37	60 minute	De novo	lag time (hr)	16.3191
incP	MG1655 pCDF	RP4	37	60 minute	De novo	lag time (hr)	15.3649
incP	MG1655 pCDF	RP4	37	60 minute	De novo	lag time (hr)	14.3813
incP	MG1655 pCDF	RP4	37	60 minute	De novo	lag time (hr)	17.9553
incP	MG1655 pCDF	RP4	37	60 minute	De novo	lag time (hr)	15.0476
incP	MG1655 pCDF	RP4	37	120 minute	De novo	lag time (hr)	20.1438
incP	MG1655 pCDF	RP4	37	120 minute	De novo	lag time (hr)	20.6189
incP	MG1655 pCDF	RP4	37	120 minute	De novo	lag time (hr)	18.3685
incP	MG1655 pCDF	RP4	37	120 minute	De novo	lag time (hr)	15.787
incP	MG1655 pCDF	RP4	37	120 minute	De novo	lag time (hr)	19.8714
incP	MG1655 pCDF	RP4	37	120 minute	De novo	lag time (hr)	18.8745
incP	MG1655 pCDF	RP4	37	adapted	De novo 24 hr	lag time (hr)	10.0876
incP	MG1655 pCDF	RP4	37	adapted	De novo 24 hr	lag time (hr)	10.2432
incP	MG1655 pCDF	RP4	37	adapted	De novo 24 hr	lag time (hr)	10.434
incP	MG1655 pCDF	RP4	37	adapted	De novo 24 hr	lag time (hr)	10.0362
incP	MG1655 pCDF	RP4	37	adapted	De novo 24 hr	lag time (hr)	9.1546
incP	MG1655 pCDF	RP4	37	adapted	De novo 24 hr	lag time (hr)	10.1222
incP	MG1655 pCDF	RP4	37	15 minute	De novo 24 hr	lag time (hr)	8.4712
incP	MG1655 pCDF	RP4	37	15 minute	De novo 24 hr	lag time (hr)	9.354
incP	MG1655 pCDF	RP4	37	15 minute	De novo 24 hr	lag time (hr)	7.7917
incP	MG1655 pCDF	RP4	37	15 minute	De novo 24 hr	lag time (hr)	8.6751
incP	MG1655 pCDF	RP4	37	15 minute	De novo 24 hr	lag time (hr)	8.8797
incP	MG1655 pCDF	RP4	37	15 minute	De novo 24 hr	lag time (hr)	8.101
incP	MG1655 pCDF	RP4	37	60 minute	De novo 24 hr	lag time (hr)	10.5698
incP	MG1655 pCDF	RP4	37	60 minute	De novo 24 hr	lag time (hr)	10.4782
incP	MG1655 pCDF	RP4	37	60 minute	De novo 24 hr	lag time (hr)	9.3289
incP	MG1655 pCDF	RP4	37	60 minute	De novo 24 hr	lag time (hr)	9.669
incP	MG1655 pCDF	RP4	37	60 minute	De novo 24 hr	lag time (hr)	9.2464
incP	MG1655 pCDF	RP4	37	60 minute	De novo 24 hr	lag time (hr)	9.6729
incP	MG1655 pCDF	RP4	37	120 minute	De novo 24 hr	lag time (hr)	15.5811
incP	MG1655 pCDF	RP4	37	120 minute	De novo 24 hr	lag time (hr)	8.839
incP	MG1655 pCDF	RP4	37	120 minute	De novo 24 hr	lag time (hr)	8.4662
incP	MG1655 pCDF	RP4	37	120 minute	De novo 24 hr	lag time (hr)	15.5715
incP	MG1655 pCDF	RP4	37	120 minute	De novo 24 hr	lag time (hr)	7.7209
incP	MG1655 pCDF	RP4	37	120 minute	De novo 24 hr	lag time (hr)	10.0175

## Sheet: Fig S1D
time	rep1	rep2	rep3
0	0.06	0.06	0.06
0.252841	0.0583667	0.1132	0.0585667
0.505682	0.05708	0.09002	0.05736
0.758523	0.05612	0.08908	0.05648
1.01136	0.05518	0.08818	0.0556
1.2642	0.0552	0.05538	0.05562
1.51705	0.05528	0.05546	0.05568
1.76989	0.05534	0.05554	0.05576
2.02273	0.05542	0.05566	0.0558
2.27557	0.0555	0.05574	0.05592
2.52841	0.05564	0.05582	0.05606
2.78125	0.05572	0.0559	0.05618
3.03409	0.05582	0.056	0.05626
3.28693	0.05596	0.05606	0.0564
3.53977	0.05604	0.05616	0.05646
3.79261	0.05614	0.05624	0.05652
4.04545	0.05626	0.05634	0.05664
4.2983	0.0564	0.05644	0.05676
4.55114	0.05652	0.05658	0.05688
4.80398	0.05666	0.05668	0.05702
5.05682	0.05678	0.05678	0.05712
5.30966	0.05692	0.05692	0.05722
5.5625	0.05706	0.05706	0.05734
5.81534	0.0572	0.05718	0.05746
6.06818	0.0574	0.05732	0.0576
6.32102	0.0576	0.05752	0.0578
6.57386	0.0578	0.0577	0.058
6.8267	0.05808	0.05792	0.0582
7.07955	0.05836	0.05816	0.05838
7.33239	0.0587	0.05852	0.05862
7.58523	0.05912	0.05888	0.05884
7.83807	0.05966	0.05928	0.0591
8.09091	0.06022	0.05978	0.05944
8.34375	0.06098	0.0604	0.0599
8.59659	0.06192	0.06104	0.06036
8.84943	0.06312	0.06198	0.06098
9.10227	0.06456	0.06312	0.06172
9.35511	0.06646	0.06456	0.06262
9.60795	0.06868	0.06634	0.06376
9.8608	0.0715	0.06856	0.06522
10.1136	0.07484	0.0713	0.06692
10.3665	0.07894	0.07454	0.06894
10.6193	0.08362	0.07824	0.07138
10.8722	0.08916	0.08274	0.07428
11.125	0.09554	0.08798	0.07772
11.3778	0.10292	0.09412	0.08174
11.6307	0.1114	0.10126	0.0865
11.8835	0.12108	0.1096	0.09204
12.1364	0.13198	0.11886	0.09828
12.3892	0.1442	0.1295	0.10542
12.642	0.1579	0.14168	0.1137
12.8949	0.17276	0.15538	0.1229
13.1477	0.18894	0.17018	0.13336
13.4006	0.20592	0.18622	0.14494
13.6534	0.22372	0.20282	0.15764
13.9062	0.2418	0.21968	0.17094
14.1591	0.25998	0.23654	0.18496
14.4119	0.27816	0.25272	0.19902
14.6648	0.29654	0.26936	0.21338
14.9176	0.31446	0.28574	0.22756
15.1705	0.33208	0.30178	0.24158
15.4233	0.3495	0.31786	0.25562
15.6761	0.3665	0.33456	0.26928
15.929	0.38272	0.35024	0.28282
16.1818	0.39874	0.36566	0.29588
16.4347	0.41428	0.38066	0.309
16.6875	0.42954	0.39516	0.32162
16.9403	0.4444	0.40894	0.3341
17.1932	0.4587	0.4228	0.34614
17.446	0.47224	0.43578	0.35796
17.6989	0.4857	0.44834	0.36962
17.9517	0.49842	0.46068	0.38096
18.2045	0.51044	0.47228	0.39174
18.4574	0.5218	0.48316	0.40178
18.7102	0.53308	0.4946	0.4117
18.9631	0.54376	0.50608	0.42074
19.2159	0.55364	0.51646	0.42952
19.4688	0.5636	0.5269	0.43772
19.7216	0.57328	0.53658	0.44616
19.9744	0.5822	0.54538	0.45404
20.2273	0.59028	0.5538	0.46128
20.4801	0.59846	0.56168	0.46812
20.733	0.60596	0.5679	0.47458
20.9858	0.61308	0.5726	0.48044
21.2386	0.61912	0.57666	0.48634
21.4915	0.625533	0.578467	0.4919
21.7443	0.6289	0.5815	0.4989

## Sheet: Fig S2A
Method	Metric	Population	Result
Gompertz	growth rate (hr -1)	plasmid free	0.3804
Gompertz	growth rate (hr -1)	plasmid free	0.3547
Gompertz	growth rate (hr -1)	plasmid free	0.364
Gompertz	growth rate (hr -1)	plasmid free	0.3718
Gompertz	growth rate (hr -1)	de novo	0.1794
Gompertz	growth rate (hr -1)	de novo	0.1726
Gompertz	growth rate (hr -1)	de novo	0.23
Gompertz	growth rate (hr -1)	de novo	0.1937
Gompertz	growth rate (hr -1)	de novo	0.1378
Gompertz	growth rate (hr -1)	de novo	0.2139
Gompertz	growth rate (hr -1)	de novo 24 hour	0.2728
Gompertz	growth rate (hr -1)	de novo 24 hour	0.301
Gompertz	growth rate (hr -1)	de novo 24 hour	0.2578
Gompertz	growth rate (hr -1)	de novo 24 hour	0.3185
Gompertz	growth rate (hr -1)	de novo 24 hour	0.304
Gompertz	growth rate (hr -1)	de novo 24 hour	0.3033
Gompertz	growth rate (hr -1)	apapted	0.3307
Gompertz	growth rate (hr -1)	apapted	0.3136
Gompertz	growth rate (hr -1)	apapted	0.3352
Gompertz	growth rate (hr -1)	apapted	0.295
Gompertz	growth rate (hr -1)	apapted	0.3077
Gompertz	growth rate (hr -1)	apapted	0.3648
Gompertz	lag time (hr)	plasmid free	6.619
Gompertz	lag time (hr)	plasmid free	6.3663
Gompertz	lag time (hr)	plasmid free	6.5025
Gompertz	lag time (hr)	plasmid free	6.7502
Gompertz	lag time (hr)	de novo	13.3013
Gompertz	lag time (hr)	de novo	13.8767
Gompertz	lag time (hr)	de novo	13.4429
Gompertz	lag time (hr)	de novo	12.1774
Gompertz	lag time (hr)	de novo	14.8202
Gompertz	lag time (hr)	de novo	13.0891
Gompertz	lag time (hr)	de novo 24 hour	9.024
Gompertz	lag time (hr)	de novo 24 hour	9.0672
Gompertz	lag time (hr)	de novo 24 hour	7.803
Gompertz	lag time (hr)	de novo 24 hour	8.3441
Gompertz	lag time (hr)	de novo 24 hour	7.8299
Gompertz	lag time (hr)	de novo 24 hour	8.297
Gompertz	lag time (hr)	apapted	8.9585
Gompertz	lag time (hr)	apapted	9.0535
Gompertz	lag time (hr)	apapted	9.3533
Gompertz	lag time (hr)	apapted	8.7575
Gompertz	lag time (hr)	apapted	7.8637
Gompertz	lag time (hr)	apapted	9.1217
Gompertz	geometric lag time (hr)	plasmid free	6.75
Gompertz	geometric lag time (hr)	plasmid free	6.5
Gompertz	geometric lag time (hr)	plasmid free	6.5
Gompertz	geometric lag time (hr)	plasmid free	6.75
Gompertz	geometric lag time (hr)	de novo	13.3236
Gompertz	geometric lag time (hr)	de novo	14.0778
Gompertz	geometric lag time (hr)	de novo	13.575
Gompertz	geometric lag time (hr)	de novo	12.3181
Gompertz	geometric lag time (hr)	de novo	14.8319
Gompertz	geometric lag time (hr)	de novo	13.3236
Gompertz	geometric lag time (hr)	de novo 24 hour	9.0947
Gompertz	geometric lag time (hr)	de novo 24 hour	9.0947
Gompertz	geometric lag time (hr)	de novo 24 hour	7.8316
Gompertz	geometric lag time (hr)	de novo 24 hour	8.5895
Gompertz	geometric lag time (hr)	de novo 24 hour	7.8316
Gompertz	geometric lag time (hr)	de novo 24 hour	8.3368
Gompertz	geometric lag time (hr)	apapted	9.0947
Gompertz	geometric lag time (hr)	apapted	9.0947
Gompertz	geometric lag time (hr)	apapted	9.6
Gompertz	geometric lag time (hr)	apapted	8.8421
Gompertz	geometric lag time (hr)	apapted	8.0842
Gompertz	geometric lag time (hr)	apapted	9.3474

## Sheet: Fig S2B
Method	Metric	Population	Result
Logistic	growth rate (hr -1)	plasmid free	0.3868
Logistic	growth rate (hr -1)	plasmid free	0.3562
Logistic	growth rate (hr -1)	plasmid free	0.3691
Logistic	growth rate (hr -1)	plasmid free	0.3785
Logistic	growth rate (hr -1)	de novo	0.1793
Logistic	growth rate (hr -1)	de novo	0.1727
Logistic	growth rate (hr -1)	de novo	0.2278
Logistic	growth rate (hr -1)	de novo	0.193
Logistic	growth rate (hr -1)	de novo	0.1391
Logistic	growth rate (hr -1)	de novo	0.2134
Logistic	growth rate (hr -1)	de novo 24 hour	0.2795
Logistic	growth rate (hr -1)	de novo 24 hour	0.3059
Logistic	growth rate (hr -1)	de novo 24 hour	0.2622
Logistic	growth rate (hr -1)	de novo 24 hour	0.3214
Logistic	growth rate (hr -1)	de novo 24 hour	0.3068
Logistic	growth rate (hr -1)	de novo 24 hour	0.3075
Logistic	growth rate (hr -1)	adapted	0.3358
Logistic	growth rate (hr -1)	adapted	0.3192
Logistic	growth rate (hr -1)	adapted	0.3402
Logistic	growth rate (hr -1)	adapted	0.3009
Logistic	growth rate (hr -1)	adapted	0.3134
Logistic	growth rate (hr -1)	adapted	0.369
Logistic	lag time (hr)	plasmid free	6.8698
Logistic	lag time (hr)	plasmid free	6.5818
Logistic	lag time (hr)	plasmid free	6.7489
Logistic	lag time (hr)	plasmid free	7.0067
Logistic	lag time (hr)	de novo	13.6531
Logistic	lag time (hr)	de novo	14.2405
Logistic	lag time (hr)	de novo	13.7041
Logistic	lag time (hr)	de novo	12.5427
Logistic	lag time (hr)	de novo	15.2591
Logistic	lag time (hr)	de novo	13.4192
Logistic	lag time (hr)	de novo 24 hour	9.3169
Logistic	lag time (hr)	de novo 24 hour	9.3145
Logistic	lag time (hr)	de novo 24 hour	8.0809
Logistic	lag time (hr)	de novo 24 hour	8.5683
Logistic	lag time (hr)	de novo 24 hour	8.0676
Logistic	lag time (hr)	de novo 24 hour	8.5451
Logistic	lag time (hr)	adapted	9.1968
Logistic	lag time (hr)	adapted	9.3027
Logistic	lag time (hr)	adapted	9.5844
Logistic	lag time (hr)	adapted	9.0194
Logistic	lag time (hr)	adapted	8.108
Logistic	lag time (hr)	adapted	9.3395
Logistic	geometric lag time (hr)	plasmid free	7
Logistic	geometric lag time (hr)	plasmid free	6.75
Logistic	geometric lag time (hr)	plasmid free	6.75
Logistic	geometric lag time (hr)	plasmid free	7.25
Logistic	geometric lag time (hr)	de novo	13.8264
Logistic	geometric lag time (hr)	de novo	14.3292
Logistic	geometric lag time (hr)	de novo	13.8264
Logistic	geometric lag time (hr)	de novo	12.5694
Logistic	geometric lag time (hr)	de novo	15.3347
Logistic	geometric lag time (hr)	de novo	13.575
Logistic	geometric lag time (hr)	de novo 24 hour	9.3474
Logistic	geometric lag time (hr)	de novo 24 hour	9.3474
Logistic	geometric lag time (hr)	de novo 24 hour	8.0842
Logistic	geometric lag time (hr)	de novo 24 hour	8.5895
Logistic	geometric lag time (hr)	de novo 24 hour	8.0842
Logistic	geometric lag time (hr)	de novo 24 hour	8.5895
Logistic	geometric lag time (hr)	apapted	9.3474
Logistic	geometric lag time (hr)	apapted	9.3474
Logistic	geometric lag time (hr)	apapted	9.6
Logistic	geometric lag time (hr)	apapted	9.0947
Logistic	geometric lag time (hr)	apapted	8.3368
Logistic	geometric lag time (hr)	apapted	9.3474

## Sheet: Fig S2C
Method	Metric	Population	Result
Prensky	growth rate (hr -1)	plasmid free	0.3684
Prensky	growth rate (hr -1)	plasmid free	0.3619
Prensky	growth rate (hr -1)	plasmid free	0.3617
Prensky	growth rate (hr -1)	plasmid free	0.3676
Prensky	growth rate (hr -1)	de novo	0.1772
Prensky	growth rate (hr -1)	de novo	0.1583
Prensky	growth rate (hr -1)	de novo	0.222
Prensky	growth rate (hr -1)	de novo	0.1845
Prensky	growth rate (hr -1)	de novo	0.1588
Prensky	growth rate (hr -1)	de novo	0.2137
Prensky	growth rate (hr -1)	de novo 24 hour	0.2975
Prensky	growth rate (hr -1)	de novo 24 hour	0.3105
Prensky	growth rate (hr -1)	de novo 24 hour	0.2657
Prensky	growth rate (hr -1)	de novo 24 hour	0.3275
Prensky	growth rate (hr -1)	de novo 24 hour	0.2934
Prensky	growth rate (hr -1)	de novo 24 hour	0.305
Prensky	growth rate (hr -1)	apapted	0.37
Prensky	growth rate (hr -1)	apapted	0.3354
Prensky	growth rate (hr -1)	apapted	0.3467
Prensky	growth rate (hr -1)	apapted	0.3262
Prensky	growth rate (hr -1)	apapted	0.3742
Prensky	growth rate (hr -1)	apapted	0.4128
Prensky	lag time (hr)	plasmid free	6.5696
Prensky	lag time (hr)	plasmid free	6.7483
Prensky	lag time (hr)	plasmid free	6.6941
Prensky	lag time (hr)	plasmid free	6.8579
Prensky	lag time (hr)	de novo	12.5784
Prensky	lag time (hr)	de novo	12.7099
Prensky	lag time (hr)	de novo	12.8115
Prensky	lag time (hr)	de novo	11.2337
Prensky	lag time (hr)	de novo	15.0963
Prensky	lag time (hr)	de novo	12.4845
Prensky	lag time (hr)	de novo 24 hour	8.7247
Prensky	lag time (hr)	de novo 24 hour	8.7077
Prensky	lag time (hr)	de novo 24 hour	7.3078
Prensky	lag time (hr)	de novo 24 hour	8.0215
Prensky	lag time (hr)	de novo 24 hour	7.313
Prensky	lag time (hr)	de novo 24 hour	7.8617
Prensky	lag time (hr)	apapted	8.644
Prensky	lag time (hr)	apapted	8.5936
Prensky	lag time (hr)	apapted	8.8393
Prensky	lag time (hr)	apapted	8.342
Prensky	lag time (hr)	apapted	7.7511
Prensky	lag time (hr)	apapted	8.8491

## Sheet: Fig S4A
time	10^2x_1	10^2x_2	10^2x_3	10^3x_1	10^3x_2	10^3x_3	10^4x_1	10^4x_2	10^4x_3	10^5x_1	10^5x_2	10^5x_3	10^6x_1	10^6x_2	10^6x_3	10^7x_1	10^7x_2	10^7x_3	10^8x_1	10^8x_2	10^8x_3
0	0.06	0.06	0.06	0.06	0.06	0.06	0.06	0.06	0.06	0.06	0.06	0.06	0.06	0.06	0.06	0.06	0.06	0.06	0.06	0.06	0.06
0.252841	0.06	0.06	0.06	0.06	0.06	0.06	0.06	0.06	0.06	0.06	0.06	0.06	0.06	0.06	0.06	0.06	0.06	0.06	0.06	0.06	0.06
0.505682	0.11	0.0806	0.0788	0.0577	0.0574	0.0576	0.056	0.0552	0.0549	0.1527	0.055	0.0553	0.0551	0.2196	0.0557	0.0558	0.05535	0.0549	0.05485	0.0549	0.0548
0.758523	0.0807	0.0834	0.0816	0.0582	0.0577	0.0579	0.056	0.0552	0.055	0.0547	0.055	0.0553	0.0551	0.0552	0.0555	0.0556	0.0552	0.0548	0.05485	0.0549	0.0548
1.01136	0.0855	0.0885	0.0865	0.0584	0.058	0.0584	0.056	0.0551	0.055	0.0548	0.055	0.0551	0.0552	0.0553	0.0556	0.0556	0.05525	0.0549	0.05495	0.055	0.0549
1.2642	0.0919	0.0969	0.0934	0.0589	0.0585	0.0589	0.0561	0.0553	0.0549	0.0548	0.0551	0.0552	0.0552	0.0553	0.0556	0.0557	0.05525	0.0548	0.05495	0.055	0.0549
1.51705	0.0999	0.1043	0.1026	0.0599	0.0595	0.0598	0.0562	0.0554	0.0553	0.0549	0.0552	0.0554	0.0553	0.0555	0.0556	0.0557	0.0553	0.0549	0.055	0.055	0.055
1.76989	0.1089	0.1148	0.1134	0.0613	0.0607	0.0611	0.0565	0.0558	0.0554	0.055	0.0554	0.0554	0.0552	0.0556	0.0558	0.0561	0.05555	0.055	0.0551	0.0551	0.0551
2.02273	0.1186	0.1256	0.1228	0.0622	0.1322	0.0623	0.0566	0.0559	0.0556	0.0551	0.0552	0.0553	0.0555	0.0556	0.0558	0.0559	0.0555	0.0551	0.05515	0.0552	0.0551
2.27557	0.1294	0.1376	0.1308	0.0641	0.0638	0.0647	0.057	0.0562	0.0558	0.0552	0.0554	0.0556	0.0555	0.0557	0.056	0.0561	0.05565	0.0552	0.0553	0.0553	0.0553
2.52841	0.1416	0.1526	0.1438	0.0666	0.0664	0.0671	0.0571	0.0564	0.0562	0.0552	0.0555	0.0557	0.0556	0.0559	0.0558	0.0561	0.05565	0.0552	0.0555	0.0555	0.0555
2.78125	0.1566	0.1692	0.1566	0.0698	0.0698	0.0702	0.0577	0.0569	0.0563	0.0554	0.0558	0.0559	0.0557	0.0559	0.0562	0.0563	0.0559	0.0555	0.05555	0.0556	0.0555
3.03409	0.1753	0.1881	0.1763	0.0735	0.074	0.0744	0.0581	0.0572	0.0568	0.0557	0.0559	0.0561	0.0559	0.056	0.0565	0.0566	0.0561	0.0556	0.0556	0.0557	0.0555
3.28693	0.1958	0.2101	0.1951	0.078	0.0788	0.0786	0.0586	0.0578	0.0573	0.0558	0.056	0.0562	0.0559	0.056	0.0564	0.0565	0.0561	0.0557	0.05565	0.0556	0.0557
3.53977	0.2212	0.2346	0.2191	0.0839	0.0857	0.0856	0.0594	0.0586	0.0578	0.0558	0.0562	0.0564	0.056	0.0562	0.0564	0.0566	0.05615	0.0557	0.05575	0.0558	0.0557
3.79261	0.2486	0.2639	0.2455	0.0916	0.0933	0.094	0.0601	0.0593	0.0585	0.056	0.0562	0.0564	0.0563	0.0562	0.0565	0.0566	0.05615	0.0557	0.0559	0.0559	0.0559
4.04545	0.2736	0.2954	0.2712	0.1	0.1016	0.1023	0.0611	0.0604	0.0592	0.0562	0.0564	0.0565	0.0561	0.0564	0.0565	0.0569	0.0564	0.0559	0.056	0.056	0.056
4.2983	0.2953	0.3265	0.2917	0.1079	0.1094	0.1114	0.0624	0.0619	0.0606	0.0565	0.0568	0.0569	0.0564	0.0564	0.0568	0.0571	0.05655	0.056	0.05605	0.0561	0.056
4.55114	0.321	0.3511	0.3196	0.1185	0.1198	0.1216	0.0637	0.0636	0.062	0.0567	0.057	0.0571	0.0565	0.0565	0.057	0.057	0.0566	0.0562	0.0563	0.0564	0.0562
4.80398	0.3505	0.3801	0.343	0.129	0.1307	0.1343	0.0656	0.0654	0.0633	0.0573	0.0573	0.0573	0.0567	0.0567	0.057	0.0572	0.0568	0.0564	0.05635	0.0564	0.0563
5.05682	0.3761	0.4093	0.3701	0.1426	0.1442	0.1485	0.0681	0.0683	0.0654	0.0573	0.0577	0.0577	0.0569	0.0569	0.0571	0.0573	0.0568	0.0563	0.0565	0.0566	0.0564
5.30966	0.4036	0.4391	0.3968	0.1572	0.1608	0.1648	0.0709	0.0713	0.0682	0.0577	0.058	0.0579	0.0568	0.0569	0.0572	0.0573	0.0569	0.0565	0.0565	0.0565	0.0565
5.5625	0.43	0.4665	0.4216	0.1748	0.1792	0.1824	0.0747	0.0753	0.0713	0.0583	0.0588	0.0583	0.057	0.0569	0.0573	0.0574	0.05695	0.0565	0.05665	0.0567	0.0566
5.81534	0.4571	0.4961	0.4486	0.1953	0.1988	0.2029	0.0793	0.0804	0.0757	0.0589	0.0592	0.0591	0.0572	0.0572	0.0575	0.0576	0.05715	0.0567	0.05685	0.0569	0.0568
6.06818	0.4791	0.5194	0.4701	0.2163	0.2233	0.223	0.0855	0.0866	0.0806	0.0596	0.06	0.0597	0.0574	0.0574	0.0576	0.0577	0.0573	0.0569	0.0568	0.0568	0.0568
6.32102	0.5019	0.5459	0.4957	0.2384	0.2472	0.2517	0.0929	0.0931	0.0867	0.0604	0.061	0.0606	0.0576	0.0575	0.0577	0.0577	0.05735	0.057	0.057	0.0573	0.0567
6.57386	0.5256	0.5739	0.5173	0.2634	0.2676	0.2686	0.1001	0.1016	0.0931	0.0616	0.0623	0.0613	0.0578	0.0576	0.0579	0.0579	0.0575	0.0571	0.0571	0.0572	0.057
6.8267	0.5499	0.5975	0.5378	0.2828	0.2898	0.2922	0.108	0.11	0.1015	0.063	0.0638	0.0628	0.058	0.0579	0.0583	0.0581	0.05755	0.057	0.0573	0.0573	0.0573
7.07955	0.5721	0.6208	0.5598	0.3028	0.3112	0.3128	0.1186	0.1203	0.1107	0.0651	0.0655	0.0642	0.0582	0.0581	0.0585	0.0581	0.05765	0.0572	0.0574	0.0574	0.0574
7.33239	0.5944	0.6392	0.5787	0.3256	0.3317	0.3319	0.1318	0.1328	0.1209	0.067	0.0683	0.0662	0.0588	0.0585	0.0586	0.0584	0.05795	0.0575	0.0575	0.0576	0.0574
7.58523	0.6181	0.6598	0.5942	0.3434	0.3534	0.3534	0.1442	0.1449	0.1342	0.0695	0.0709	0.0689	0.059	0.0587	0.0586	0.0584	0.05795	0.0575	0.05765	0.0578	0.0575
7.83807	0.6361	0.6769	0.6089	0.3654	0.3742	0.3778	0.1598	0.1609	0.1476	0.0731	0.0748	0.0718	0.0595	0.0594	0.0591	0.0587	0.0582	0.0577	0.05765	0.0578	0.0575
8.09091	0.6566	0.6949	0.6251	0.383	0.3916	0.3933	0.1769	0.1766	0.1641	0.0777	0.0798	0.0755	0.0601	0.0597	0.0594	0.0588	0.0583	0.0578	0.05775	0.0578	0.0577
8.34375	0.6761	0.7116	0.6398	0.4037	0.4139	0.4099	0.1943	0.1997	0.1799	0.0829	0.0846	0.0803	0.0609	0.0601	0.0598	0.0588	0.0583	0.0578	0.05785	0.058	0.0577
8.59659	0.6959	0.7276	0.6582	0.4193	0.428	0.4259	0.2131	0.2147	0.1963	0.0887	0.0903	0.0857	0.0616	0.061	0.0603	0.059	0.05855	0.0581	0.058	0.0581	0.0579
8.84943	0.7053	0.7476	0.6672	0.442	0.4441	0.4455	0.234	0.2359	0.2173	0.0954	0.0973	0.0922	0.0628	0.0618	0.0609	0.0595	0.05885	0.0582	0.05795	0.0581	0.0578
9.10227	0.7137	0.751	0.6802	0.454	0.4618	0.4624	0.2559	0.2567	0.2374	0.1035	0.1051	0.0981	0.0642	0.0626	0.0614	0.0594	0.0588	0.0582	0.05805	0.0581	0.058
9.35511	0.7194	0.7588	0.6889	0.4708	0.4746	0.4755	0.278	0.277	0.2596	0.1128	0.1156	0.1074	0.0661	0.0644	0.0625	0.06	0.05925	0.0585	0.0583	0.0584	0.0582
9.60795	0.726	0.7722	0.6933	0.485	0.4901	0.4877	0.2976	0.2945	0.2781	0.125	0.1262	0.1173	0.0681	0.0658	0.0635	0.0602	0.05935	0.0585	0.05845	0.0586	0.0583
9.8608	0.7285	0.7704	0.6933	0.4992	0.5025	0.5032	0.3167	0.3131	0.2953	0.1369	0.1382	0.129	0.0711	0.0682	0.0648	0.0604	0.0596	0.0588	0.0585	0.0588	0.0582
10.1136	0.7297	0.7721	0.6951	0.5118	0.5152	0.5152	0.3351	0.3335	0.3129	0.1504	0.1513	0.1413	0.0739	0.0707	0.0666	0.0608	0.05995	0.0591	0.05875	0.0589	0.0586
10.3665	0.7305	0.7757	0.6955	0.5274	0.5281	0.5253	0.3528	0.35	0.3301	0.1662	0.1662	0.1553	0.0783	0.0737	0.0687	0.0613	0.06025	0.0592	0.0588	0.059	0.0586
10.6193	0.7313	0.7741	0.6962	0.5392	0.5386	0.5369	0.3728	0.3683	0.3486	0.1851	0.1839	0.1697	0.0828	0.0781	0.071	0.062	0.0608	0.0596	0.059	0.0592	0.0588
10.8722	0.7322	0.7744	0.6965	0.5502	0.5506	0.5504	0.388	0.3815	0.3654	0.2027	0.2006	0.1869	0.0886	0.082	0.0736	0.0624	0.06115	0.0599	0.0592	0.0593	0.0591
11.125	0.7342	0.7749	0.6972	0.5618	0.5622	0.5598	0.4079	0.4036	0.3807	0.2207	0.2181	0.203	0.0945	0.0867	0.077	0.0634	0.06175	0.0601	0.05915	0.0594	0.0589
11.3778	0.735	0.7753	0.6987	0.5733	0.5744	0.5713	0.4239	0.4139	0.3973	0.2402	0.2347	0.221	0.1016	0.0932	0.0811	0.0641	0.0623	0.0605	0.05945	0.0596	0.0593
11.6307	0.7364	0.7756	0.6993	0.5838	0.5832	0.5821	0.4381	0.4329	0.4116	0.2593	0.2526	0.2409	0.1102	0.0999	0.0859	0.0654	0.06325	0.0611	0.0597	0.06	0.0594
11.8835	0.7385	0.7768	0.7006	0.5917	0.5918	0.5885	0.4555	0.4488	0.4304	0.277	0.2715	0.2596	0.1197	0.1088	0.0911	0.0665	0.06405	0.0616	0.05975	0.06	0.0595
12.1364	0.7392	0.7769	0.7024	0.6022	0.6006	0.5977	0.4696	0.4579	0.4429	0.295	0.2866	0.2783	0.131	0.1177	0.0974	0.0682	0.0653	0.0624	0.06	0.0603	0.0597
12.3892	0.7419	0.778	0.7024	0.6087	0.6083	0.6051	0.4839	0.4744	0.4551	0.3125	0.3032	0.2942	0.1429	0.1284	0.1047	0.0704	0.0668	0.0632	0.06015	0.0605	0.0598
12.642	0.744	0.7793	0.704	0.6166	0.617	0.6154	0.498	0.4868	0.471	0.33	0.3188	0.3113	0.1561	0.1395	0.1123	0.0728	0.06845	0.0641	0.06055	0.0609	0.0602
12.8949	0.7443	0.7796	0.7046	0.6244	0.6244	0.6159	0.51	0.5009	0.4817	0.3468	0.335	0.3284	0.1713	0.1531	0.1216	0.0756	0.07045	0.0653	0.06065	0.061	0.0603
13.1477	0.7453	0.7801	0.7053	0.6266	0.6211	0.6179	0.5224	0.5146	0.4941	0.3645	0.3516	0.3501	0.1882	0.1697	0.1325	0.0791	0.07305	0.067	0.0611	0.0615	0.0607
13.4006	0.7475	0.7815	0.707	0.6274	0.62	0.6209	0.5326	0.526	0.5065	0.3801	0.3662	0.3654	0.2053	0.1862	0.1434	0.0825	0.0756	0.0687	0.06145	0.0619	0.061
13.6534	0.7483	0.7813	0.7077	0.6257	0.6211	0.6212	0.5475	0.5373	0.5212	0.3981	0.3829	0.3848	0.2238	0.2024	0.157	0.0867	0.07895	0.0712	0.06185	0.0624	0.0613
13.9062	0.7509	0.7823	0.708	0.6206	0.6163	0.6181	0.5563	0.5457	0.5286	0.4127	0.3957	0.3966	0.241	0.2197	0.1702	0.0926	0.0829	0.0732	0.06245	0.0631	0.0618
14.1591	0.7515	0.783	0.7091	0.6204	0.6168	0.6185	0.5666	0.5581	0.5403	0.4318	0.4109	0.4124	0.2603	0.2361	0.1851	0.0979	0.08715	0.0764	0.06315	0.0639	0.0624
14.4119	0.7521	0.7834	0.7096	0.6183	0.6161	0.6162	0.5771	0.5681	0.5504	0.4431	0.4244	0.4316	0.2786	0.254	0.199	0.1043	0.0922	0.0801	0.06395	0.0647	0.0632
14.6648	0.7535	0.784	0.7102	0.6188	0.6161	0.6168	0.5879	0.5757	0.5629	0.4573	0.4355	0.4461	0.2962	0.2705	0.2135	0.1115	0.09775	0.084	0.0649	0.0657	0.0641
14.9176	0.7553	0.7856	0.7108	0.6166	0.6146	0.6155	0.5953	0.5853	0.5703	0.4706	0.4471	0.4556	0.3147	0.2833	0.2273	0.1192	0.10415	0.0891	0.06585	0.0668	0.0649
15.1705	0.7564	0.7853	0.7104	0.6161	0.6144	0.6149	0.6035	0.5937	0.5784	0.482	0.4607	0.4687	0.3329	0.3029	0.242	0.128	0.11115	0.0943	0.06745	0.0684	0.0665
15.4233	0.7579	0.7858	0.7111	0.6171	0.6141	0.6146	0.6115	0.6003	0.5876	0.495	0.4708	0.4809	0.3499	0.318	0.256	0.1368	0.1187	0.1006	0.069	0.0703	0.0677
15.6761	0.7602	0.7879	0.7128	0.6175	0.6147	0.6151	0.6191	0.6026	0.5924	0.505	0.4831	0.4935	0.3667	0.3342	0.2691	0.1479	0.12745	0.107	0.07095	0.0724	0.0695
15.929	0.7596	0.7866	0.7122	0.6182	0.6144	0.6156	0.6238	0.604	0.5911	0.5163	0.4956	0.5088	0.3833	0.3509	0.2837	0.1591	0.13695	0.1148	0.07335	0.0749	0.0718
16.1818	0.7607	0.7876	0.7134	0.6189	0.6154	0.616	0.6254	0.6023	0.5945	0.5283	0.5031	0.5213	0.3997	0.3668	0.2956	0.172	0.1472	0.1224	0.07625	0.0781	0.0744
16.4347	0.7615	0.7873	0.7131	0.6189	0.6147	0.6167	0.6203	0.6039	0.5927	0.5384	0.5138	0.5328	0.414	0.3813	0.3097	0.1838	0.15855	0.1333	0.08	0.0823	0.0777
16.6875	0.7629	0.7889	0.7141	0.6186	0.6156	0.6165	0.6206	0.6018	0.5928	0.5494	0.523	0.5399	0.43	0.3951	0.3213	0.1972	0.17045	0.1437	0.08385	0.0862	0.0815
16.9403	0.7631	0.7892	0.7148	0.6194	0.6165	0.6175	0.6178	0.6006	0.593	0.559	0.5332	0.5502	0.4444	0.4092	0.3347	0.2101	0.18265	0.1552	0.0884	0.0912	0.0856
17.1932	0.764	0.79	0.7153	0.6201	0.6171	0.6171	0.6162	0.6007	0.5922	0.5675	0.545	0.5606	0.4596	0.4234	0.3468	0.2264	0.19675	0.1671	0.0938	0.0966	0.091
17.446	0.7656	0.7904	0.7157	0.6194	0.6169	0.6174	0.615	0.5992	0.5921	0.5764	0.5514	0.5711	0.474	0.4357	0.358	0.2393	0.20915	0.179	0.09935	0.103	0.0957
17.6989	0.767	0.791	0.7163	0.6204	0.6181	0.6187	0.6149	0.5999	0.5929	0.5833	0.5596	0.5763	0.4855	0.4506	0.3699	0.2542	0.2227	0.1912	0.10615	0.1096	0.1027
17.9517	0.7672	0.7908	0.7164	0.6209	0.6179	0.6173	0.615	0.599	0.5924	0.5925	0.5679	0.583	0.4977	0.46	0.3804	0.2667	0.2351	0.2035	0.11325	0.117	0.1095
18.2045	0.7678	0.791	0.716	0.6212	0.6181	0.6187	0.6162	0.5993	0.5933	0.599	0.5703	0.5923	0.5117	0.472	0.393	0.2826	0.24935	0.2161	0.1222	0.1254	0.119
18.4574	0.7689	0.7917	0.7164	0.6215	0.618	0.6176	0.6169	0.6	0.5945	0.6031	0.5708	0.6018	0.5232	0.4851	0.4035	0.2936	0.26155	0.2295	0.1315	0.1343	0.1287
18.7102	0.7696	0.7921	0.7174	0.6226	0.62	0.6204	0.6159	0.6	0.594	0.6057	0.5709	0.6028	0.5341	0.4937	0.4119	0.3079	0.27425	0.2406	0.1418	0.1446	0.139
18.9631	0.7713	0.7923	0.718	0.6215	0.6191	0.6195	0.6171	0.6004	0.5962	0.6083	0.5711	0.606	0.5423	0.505	0.4201	0.3177	0.28525	0.2528	0.1523	0.1545	0.1501
19.2159	0.7722	0.7931	0.7182	0.6224	0.6194	0.6185	0.617	0.6003	0.5968	0.6052	0.5707	0.6087	0.5541	0.5172	0.43	0.3325	0.29835	0.2642	0.16435	0.1665	0.1622
19.4688	0.7723	0.7923	0.718	0.622	0.6188	0.6192	0.6179	0.6008	0.5962	0.6058	0.5703	0.6098	0.5651	0.5294	0.4382	0.3432	0.31015	0.2771	0.17685	0.1781	0.1756
19.7216	0.7744	0.7941	0.7192	0.6225	0.6198	0.6199	0.6187	0.6016	0.5977	0.6045	0.5701	0.6059	0.5726	0.537	0.4474	0.3596	0.3247	0.2898	0.1905	0.1914	0.1896
19.9744	0.7738	0.794	0.7197	0.6229	0.6193	0.6188	0.6192	0.6016	0.5974	0.6019	0.5715	0.6076	0.5839	0.5459	0.4529	0.3706	0.33475	0.2989	0.2042	0.2054	0.203
20.2273	0.775	0.7939	0.7196	0.6237	0.6203	0.6212	0.6203	0.6023	0.599	0.6031	0.5707	0.608	0.5907	0.5534	0.4623	0.3795	0.34535	0.3112	0.21845	0.2209	0.216
20.4801	0.7762	0.794	0.7196	0.6227	0.6198	0.6192	0.6204	0.6022	0.5992	0.6014	0.5727	0.608	0.5987	0.5612	0.4694	0.3904	0.35605	0.3217	0.23255	0.2344	0.2307
20.733	0.7772	0.7947	0.7206	0.623	0.6198	0.62	0.6214	0.6032	0.5999	0.6016	0.573	0.609	0.6055	0.5715	0.4744	0.4025	0.36775	0.333	0.24685	0.2491	0.2446
20.9858	0.7777	0.7945	0.7204	0.6234	0.6203	0.6206	0.6224	0.6032	0.6004	0.6015	0.5737	0.6075	0.6135	0.5764	0.4816	0.414	0.3781	0.3422	0.2607	0.2634	0.258
21.2386	0.7772	0.7949	0.7207	0.624	0.6207	0.6206	0.6226	0.6027	0.6011	0.6024	0.5748	0.6089	0.6214	0.577	0.4852	0.4224	0.38775	0.3531	0.2749	0.2793	0.2705
21.4915	0.7786	0.7947	0.7206	0.6237	0.6204	0.6207	0.6227	0.603	0.6011	0.6021	0.5749	0.6088	0.6263	0.5769	0.4916	0.4319	0.39795	0.364	0.2899	0.2942	0.2856
21.7443	0.7785	0.7946	0.7203	0.6237	0.6203	0.6208	0.6242	0.6034	0.6016	0.6029	0.5764	0.61	0.6289	0.5815	0.4989	0.4434	0.4087	0.374	0.30325	0.3083	0.2982

## Sheet: Fig S5
incompatibility group	strain	plasmid	temperature (C)	without_plasmid (growth rate hr-1)	with_plasmid (growth rate hr-1)
incP	AL2425	RP4	37	1.02435	0.907551
incP	AL2425	RP4	37	1.05758	0.936585
incP	AL2425	RP4	37	1.06671	0.940104
incP	AL2425	RP4	37	0.981387	0.921069
incP	BW2511	RP4	37	0.678205	0.544039
incP	BW2511	RP4	37	0.760996	0.370633
incP	BW2511	RP4	37	0.721187	0.357243
incP	BW2511	RP4	37	0.573424	0.446421
incP	BW2511	RP4	37	0.762178	0.649819
incP	BW2511	RP4	37	0.742841	0.892273
incP	BW2511	RP4	37	0.818711	0.874962
incP	BW2511	RP4	37	0.897408	0.75131
incF	B	pR	37	1.05684	0.735808
incF	B	pR	37	1.04758	0.780473
incF	B	pR	37	1.02274	0.777062
incF	B	pR	37	1.00968	0.762164
incF	B	pR	37	1.0346	0.861158
incF	B	pR	37	1.04916	0.839337
incF	B	pR	37	1.02337	0.838743
incF	B	pR	37	1.06869	0.871175
incI	DA838	pESBL183	37	1.2081	1.2068
incI	DA838	pESBL183	37	1.0837	1.0524
incI	DA838	pESBL183	37	0.9643	1.0851
incI	DA838	pESBL183	37	0.9134	1.1042
incX	MG1655 pCDF	R6K	37	0.8619	0.8298
incX	MG1655 pCDF	R6K	37	0.9861	1.01
incX	MG1655 pCDF	R6K	37	1.0347	1.1114
incX	MG1655 pCDF	R6K	37	1.0034	0.9667
incX	MG1655 pCDF	R6Kdrd	37	0.8619	0.7361
incX	MG1655 pCDF	R6Kdrd	37	0.9861	0.7542
incX	MG1655 pCDF	R6Kdrd	37	1.0347	0.7263
incX	MG1655 pCDF	R6Kdrd	37	1.0034	0.8035
incN	MG1655 pCDF	RIP113	37	0.9127	0.8756
incN	MG1655 pCDF	RIP113	37	0.9031	0.8968
incN	MG1655 pCDF	RIP113	37	0.8917	0.756
incN	MG1655 pCDF	RIP113	37	0.8999	0.8502
incP	MG1655 pCDF	RP4	37	0.911146	0.663555
incP	MG1655 pCDF	RP4	37	0.865487	0.651165
incP	MG1655 pCDF	RP4	37	0.874788	0.686884
incF	MG1655 pCDF	pRK100	37	0.8619	0.7563
incF	MG1655 pCDF	pRK100	37	0.9861	0.7383
incF	MG1655 pCDF	pRK100	37	1.0347	0.74
incF	MG1655 pCDF	pRK100	37	1.0034	0.7333
incN/incF	P	p168	30	1.1941	1.1919
incN/incF	P	p168	30	1.2577	1.266
incN/incF	P	p168	30	1.2704	1.2679
incN/incF	P	p168	30	1.2272	1.1812
incN/incF	P	p168	37	0.708858	0.65094
incN/incF	P	p168	37	0.678893	0.623024
incN/incF	P	p168	37	0.705955	0.638258
incN/incF	P	p168	37	0.701823	0.637268
incF	RB933	R1	37	1.0294	0.8859
incF	RB933	R1	37	0.9187	0.8824
incF	RB933	R1	37	0.9525	0.9011
incF	RB933	R1	37	0.9355	1.1408
incF	RB933	R1drd	37	1.0294	0.9009
incF	RB933	R1drd	37	0.9187	0.8772
incF	RB933	R1drd	37	0.9525	0.8821
incF	RB933	R1drd	37	0.9355	0.8615
incN/incF	R	p41	37	0.911146	0.586058
incN/incF	R	p41	37	0.865487	0.609033
incN/incF	R	p41	37	0.874788	0.592767
incN/incF	R	p41	37	0.808876	0.562874
incI/incF	Y	p193	30	0.556126	0.69356
incI/incF	Y	p193	30	0.544416	0.684528
incI/incF	Y	p193	30	0.552622	0.681281
incI/incF	Y	p193	30	0.550393	0.688165
incI/incF	Y	p193	37	0.891297	1.05034
incI/incF	Y	p193	37	0.892222	1.05292
incI/incF	Y	p193	37	0.896201	1.03947
incI/incF	Y	p193	37	0.900543	1.00567

## Sheet: Fig S7 i
Time_p193	p193_Rep1	p193_Rep2	p193_Rep3	p193_Rep4
0	0.00475	-0.00425	0.00275	0.00275
0.25	0.004	0.002	0.012	0.008
0.5	0.001	-0.002	0.004	0.001
0.75	0.0025	-0.0005	0.0055	0.0035
1	0.0035	0.0005	0.0065	0.0025
1.25	0.00225	0.00025	0.00525	0.00325
1.5	0.0025	-0.0005	0.0055	0.0035
1.75	0.00225	0.00025	0.00525	0.00325
2	0.0045	0.0005	0.0065	0.0045
2.25	0.00125	-0.00175	0.00425	0.00125
2.5	0.0025	-0.0005	0.0055	0.0035
2.75	-0.0015	-0.0025	0.0055	0.0035
3	0.0045	0.0065	0.0105	0.0065
3.25	0.002	-0.001	0.004	0.002
3.5	0.0025	-0.0005	0.0055	0.0025
3.75	0.0035	0.0005	0.0025	-0.0015
4	0.00325	0.00025	0.00625	0.00425
4.25	0.0025	-0.0005	0.0055	0.0025
4.5	0.0025	-0.0005	0.0055	0.0025
4.75	0.0065	0.0035	0.0065	0.0035
5	0.001	-0.002	0.004	0.001
5.25	0.0025	-0.0005	0.0055	0.0025
5.5	-0.0015	-0.0035	0.0045	0.0035
5.75	0.0045	0.0055	0.0115	0.0065
6	0.00025	-0.00175	0.00325	0.00125
6.25	0.00175	-0.00025	0.00475	0.00275
6.5	0.00275	-0.00025	0.00375	-0.00125
6.75	0.0035	0.0005	0.0065	0.0045
7	0.0025	-0.0005	0.0055	0.0035
7.25	0.0025	-0.0005	0.0065	0.0035
7.5	0.0045	0.0005	0.0075	0.0035
7.75	0.00225	-0.00075	0.00725	0.00325
8	0.0035	0.0005	0.0085	0.0045
8.25	0.0005	-0.0005	0.0115	0.0055
8.5	0.00975	0.00375	0.01675	0.00875
8.75	0.00475	0.00075	0.01875	0.00675
9	0.0085	0.0045	0.0245	0.0125
9.25	0.0135	0.0045	0.0255	0.0155
9.5	0.0195	0.0135	0.0415	0.0275
9.75	0.02	0.015	0.046	0.026
10	0.0275	0.0205	0.0575	0.0345
10.25	0.0365	0.0305	0.0745	0.0415
10.5	0.04225	0.03625	0.09925	0.04925
10.75	0.0535	0.0465	0.1155	0.0615
11	0.06775	0.06275	0.12975	0.08075
11.25	0.09425	0.08925	0.13625	0.10425
11.5	0.11025	0.10125	0.12825	0.11925
11.75	0.1195	0.1165	0.1305	0.1225
12	0.11775	0.11375	0.12975	0.12275
12.25	0.121	0.12	0.134	0.13
12.5	0.11925	0.11825	0.13325	0.12325
12.75	0.11975	0.11975	0.13475	0.12475
13	0.12175	0.12075	0.14075	0.12075
13.25	0.122	0.121	0.141	0.127
13.5	0.1245	0.1235	0.1415	0.1325
13.75	0.12775	0.12775	0.14275	0.13475
14	0.133	0.13	0.144	0.137
14.25	0.129	0.129	0.143	0.135
14.5	0.1305	0.1305	0.1435	0.1365
14.75	0.1275	0.1275	0.1445	0.1375

[truncated: 2 more sheets: Fig S7 ii, Fig S7 iii]
