# Supplementary material for: Conjugation dynamics depend on both the plasmid acquisition cost and the fitness cost
Source: Mol Syst Biol. 2021 Mar 1;17(3):e9913. doi: 10.15252/msb.20209913 (PMC7919528; doi:10.15252/msb.20209913)
Supplement: Supplementary file 4 — Source Data for Figure 1 [file MSB-17-e9913-s002.zip › Soure Data for Figure 1/Figure 1.xlsx]

## Sheet: Figure 1 descriptions
Figure	Description
Figure 1C	The dataset for figure 1C comes in the form of optical density (at 600 nm) measurements over a 24-hour time period in order to quantify and visualize bacteria cell growth. These datasets were collected by a Tecan plate reader
Figure 1D-F	Data for figures 1D, 1E, and 1F are measures of growth rates and normalized lag times as calculated by the Baranyi equation using plate-reader data described in Figure 1C.

## Sheet: Fig 1C- adapted
time	rep1	rep2	rep3	rep4	rep5	rep6
0	0.0716	0.0696	0.0557	0.0835	0.0614	0.0597
0.252632	0.0514	0.0527	0.0535	0.0519	0.0552	0.0509
0.505263	0.0495	0.0496	0.0492	0.05	0.0509	0.049
0.757895	0.05115	0.05185	0.051	0.0527	0.053	0.0496
1.01053	0.05	0.0501	0.0496	0.0506	0.0502	0.0494
1.26316	0.05	0.05005	0.0496	0.0505	0.0526	0.0495
1.51579	0.05005	0.04995	0.0492	0.0507	0.0515	0.0494
1.76842	0.0503	0.0502	0.0493	0.0511	0.0518	0.0495
2.02105	0.04985	0.05	0.05	0.05	0.0516	0.0497
2.27368	0.0501	0.05015	0.0498	0.0505	0.0542	0.0497
2.52632	0.0506	0.0505	0.0495	0.0515	0.0515	0.0497
2.77895	0.051	0.0507	0.0505	0.0509	0.0535	0.0511
3.03158	0.0496	0.04945	0.0494	0.0495	0.0506	0.0497
3.28421	0.05095	0.05075	0.0499	0.0516	0.0531	0.0503
3.53684	0.0504	0.0502	0.0497	0.0507	0.0527	0.0501
3.78947	0.0503	0.05025	0.0497	0.0508	0.0515	0.0498
4.04211	0.05025	0.04995	0.0496	0.0503	0.0518	0.0502
4.29474	0.0512	0.05115	0.0505	0.0518	0.0539	0.0506
4.54737	0.0505	0.0505	0.0501	0.0509	0.0544	0.0501
4.8	0.05225	0.05185	0.0501	0.0536	0.0541	0.0509
5.05263	0.05105	0.0508	0.0501	0.0515	0.0524	0.0506
5.30526	0.05075	0.05075	0.0507	0.0508	0.0526	0.0507
5.55789	0.05105	0.05105	0.0506	0.0515	0.0556	0.0506
5.81053	0.0519	0.05185	0.0507	0.053	0.055	0.0508
6.06316	0.0522	0.05215	0.051	0.0533	0.0555	0.0511
6.31579	0.0519	0.0518	0.0509	0.0527	0.0557	0.0511
6.56842	0.05275	0.05235	0.0515	0.0532	0.0565	0.0523
6.82105	0.05255	0.05245	0.0517	0.0532	0.0579	0.0519
7.07368	0.0545	0.0542	0.0523	0.0561	0.0608	0.0529
7.32632	0.05415	0.05365	0.0526	0.0547	0.0609	0.0536
7.57895	0.05575	0.05545	0.0536	0.0573	0.0633	0.0542
7.83158	0.0575	0.057	0.0547	0.0593	0.066	0.0557
8.08421	0.0592	0.0586	0.0562	0.061	0.0691	0.0574
8.33684	0.06085	0.06035	0.0591	0.0616	0.0724	0.0601
8.58947	0.0629	0.0619	0.0599	0.0639	0.0763	0.0619
8.84211	0.06565	0.06455	0.0623	0.0668	0.0811	0.0645
9.09474	0.0681	0.06675	0.0637	0.0698	0.0863	0.0664
9.34737	0.074	0.0715	0.0674	0.0756	0.0939	0.0724
9.6	0.07745	0.0751	0.0712	0.079	0.1001	0.0759
9.85263	0.0833	0.0802	0.0758	0.0846	0.1101	0.082
10.1053	0.0885	0.0857	0.0809	0.0905	0.1212	0.0865
10.3579	0.09565	0.092	0.0862	0.0978	0.1343	0.0935
10.6105	0.10335	0.0983	0.0925	0.1041	0.1454	0.1026
10.8632	0.1123	0.10615	0.0997	0.1126	0.1574	0.112
11.1158	0.1237	0.11485	0.1079	0.1218	0.1726	0.1256
11.3684	0.1355	0.12525	0.118	0.1325	0.1863	0.1385
11.6211	0.1497	0.13685	0.1288	0.1449	0.1967	0.1545
11.8737	0.1629	0.14855	0.1414	0.1557	0.2083	0.1701
12.1263	0.17745	0.1618	0.1567	0.1669	0.2235	0.188
12.3789	0.18995	0.1734	0.1689	0.1779	0.2317	0.202
12.6316	0.20595	0.18765	0.1834	0.1919	0.246	0.22
12.8842	0.21875	0.1995	0.1981	0.2009	0.2566	0.2366
13.1368	0.23255	0.21235	0.2116	0.2131	0.2691	0.252
13.3895	0.24645	0.22525	0.226	0.2245	0.281	0.2684
13.6421	0.25975	0.23845	0.2412	0.2357	0.2937	0.2838
13.8947	0.2742	0.2519	0.255	0.2488	0.3057	0.2996
14.1474	0.2869	0.26345	0.2674	0.2595	0.315	0.3143
14.4	0.30145	0.2774	0.282	0.2728	0.3253	0.3301
14.6526	0.3139	0.2904	0.2963	0.2845	0.3358	0.3433
14.9053	0.3284	0.30095	0.3075	0.2944	0.3423	0.3624
15.1579	0.34105	0.31455	0.3222	0.3069	0.353	0.3752
15.4105	0.35315	0.3241	0.3314	0.3168	0.3609	0.3895
15.6632	0.36495	0.33385	0.3424	0.3253	0.3661	0.4046
15.9158	0.3772	0.3446	0.3548	0.3344	0.374	0.42
16.1684	0.38825	0.35505	0.3665	0.3436	0.3804	0.4329
16.4211	0.39865	0.3636	0.3758	0.3514	0.3875	0.4459
16.6737	0.40885	0.3723	0.3858	0.3588	0.394	0.4589
16.9263	0.41755	0.38265	0.3973	0.368	0.3982	0.4671
17.1789	0.42375	0.38975	0.4061	0.3734	0.401	0.4741
17.4316	0.43365	0.39775	0.4155	0.38	0.4092	0.4873
17.6842	0.442	0.4067	0.4242	0.3892	0.4177	0.4948
17.9368	0.4474	0.41235	0.4309	0.3938	0.4249	0.501
18.1895	0.45495	0.42	0.4383	0.4017	0.4269	0.5082
18.4421	0.4614	0.42575	0.4442	0.4073	0.4325	0.5155
18.6947	0.4653	0.43105	0.4517	0.4104	0.4372	0.5202
18.9474	0.47235	0.4379	0.4577	0.4181	0.4387	0.5266
19.2	0.4789	0.4425	0.463	0.422	0.4456	0.5358
19.4526	0.4838	0.4467	0.4671	0.4263	0.4501	0.5413
19.7053	0.4906	0.4501	0.4712	0.429	0.4562	0.5522
19.9579	0.49845	0.4564	0.4766	0.4362	0.4618	0.5607
20.2105	0.49495	0.45795	0.4791	0.4368	0.4546	0.5531
20.4632	0.50355	0.46295	0.4836	0.4423	0.4659	0.5648
20.7158	0.50645	0.46715	0.4897	0.4446	0.4681	0.5683
20.9684	0.50875	0.47085	0.4932	0.4485	0.4722	0.569
21.2211	0.5128	0.4752	0.4944	0.456	0.4768	0.5696
21.4737	0.51645	0.4782	0.4963	0.4601	0.4824	0.5728
21.7263	0.5154	0.47815	0.4959	0.4604	0.4815	0.5704
21.9789	0.5164	0.4791	0.4945	0.4637	0.4844	0.5691
22.2316	0.51695	0.47995	0.4949	0.465	0.4886	0.5689
22.4842	0.51845	0.4796	0.4923	0.4669	0.4921	0.57
22.7368	0.51935	0.4801	0.4918	0.4684	0.4963	0.5703
22.9895	0.51795	0.4791	0.4897	0.4685	0.4976	0.5674
23.2421	0.51855	0.4788	0.4883	0.4693	0.5018	0.5678
23.4947	0.51675	0.47655	0.4865	0.4666	0.4992	0.5669
23.7474	0.51715	0.47725	0.4857	0.4688	0.4999	0.5655
24	0.51805	0.47745	0.4855	0.4694	0.5061	0.5667

## Sheet: Fig 1C- de novo
time	rep1	rep2	rep3	rep4	rep5	rep6
0	0.0706	0.0609	0.0674	0.0688	0.0857	0.0514
0.251389	0.0677667	0.0616	0.0644667	0.0650667	0.0675	0.0528333
0.502778	0.0618	0.05796	0.0596	0.06018	0.06178	0.05242
0.754167	0.05826	0.0564	0.05672	0.05708	0.05544	0.05258
1.00556	0.05286	0.05258	0.05254	0.05274	0.0548	0.05206
1.25694	0.0529	0.05282	0.05258	0.05274	0.05354	0.05204
1.50833	0.05308	0.0528	0.0526	0.05286	0.05356	0.0521
1.75972	0.05298	0.05294	0.05274	0.05286	0.0537	0.05218
2.01111	0.05296	0.05286	0.05268	0.05278	0.05364	0.05218
2.2625	0.05306	0.05294	0.0527	0.05294	0.05374	0.0522
2.51389	0.05308	0.05286	0.05288	0.053	0.05364	0.05226
2.76528	0.0531	0.05294	0.05304	0.05292	0.0537	0.05236
3.01667	0.05322	0.05302	0.05304	0.0529	0.05372	0.05238
3.26806	0.05338	0.05304	0.05308	0.05294	0.05372	0.05246
3.51944	0.05344	0.05314	0.05322	0.053	0.05382	0.05262
3.77083	0.05352	0.0531	0.0533	0.05314	0.0539	0.05268
4.02222	0.0536	0.05314	0.05338	0.05328	0.05398	0.0528
4.27361	0.05374	0.05326	0.05366	0.05344	0.05414	0.05294
4.525	0.05382	0.05344	0.05396	0.05362	0.05432	0.0531
4.77639	0.05388	0.05356	0.05412	0.05372	0.05442	0.05322
5.02778	0.05398	0.05372	0.05422	0.0538	0.0546	0.0534
5.27917	0.05412	0.0539	0.05436	0.05402	0.05482	0.05352
5.53056	0.05428	0.05392	0.0544	0.05414	0.05494	0.05368
5.78194	0.05442	0.05412	0.05452	0.05426	0.0551	0.05382
6.03333	0.0546	0.05424	0.05466	0.05448	0.05534	0.0539
6.28472	0.05478	0.05444	0.05476	0.0547	0.05548	0.054
6.53611	0.0549	0.05452	0.05494	0.05484	0.0556	0.05416
6.7875	0.05504	0.05464	0.05508	0.05506	0.05578	0.0543
7.03889	0.05518	0.05468	0.05522	0.05524	0.05594	0.05446
7.29028	0.05534	0.05494	0.05532	0.0554	0.05608	0.05464
7.54167	0.0556	0.05498	0.0556	0.05574	0.0563	0.05508
7.79306	0.05582	0.0551	0.05576	0.05596	0.05646	0.05524
8.04444	0.05596	0.05534	0.05606	0.05624	0.05676	0.05556
8.29583	0.0562	0.05548	0.05626	0.05656	0.05702	0.05572
8.54722	0.05642	0.05552	0.05652	0.05692	0.0572	0.05594
8.79861	0.05658	0.05568	0.05674	0.0572	0.05742	0.05594
9.05	0.05684	0.0559	0.05704	0.0576	0.05768	0.0562
9.30139	0.05716	0.05602	0.05726	0.05798	0.0578	0.05636
9.55278	0.0575	0.05624	0.05762	0.05852	0.05806	0.0567
9.80417	0.05784	0.05648	0.0582	0.05914	0.05838	0.05708
10.0556	0.05816	0.05682	0.05854	0.05968	0.05866	0.05746
10.3069	0.05862	0.05716	0.05906	0.0605	0.059	0.05798
10.5583	0.05898	0.0576	0.05956	0.06136	0.05936	0.0585
10.8097	0.05938	0.05804	0.06006	0.06222	0.05968	0.05914
11.0611	0.05994	0.0585	0.0604	0.06324	0.06014	0.05984
11.3125	0.0606	0.05894	0.06104	0.06446	0.06052	0.06062
11.5639	0.06122	0.05948	0.06166	0.06574	0.06096	0.0615
11.8153	0.06202	0.05998	0.06236	0.06718	0.06152	0.06258
12.0667	0.06294	0.06072	0.06318	0.06884	0.06238	0.06378
12.3181	0.06398	0.06142	0.06422	0.07078	0.06292	0.06524
12.5694	0.06512	0.06226	0.06544	0.073	0.06366	0.0669
12.8208	0.0664	0.06322	0.06672	0.07526	0.06444	0.0687
13.0722	0.06794	0.06428	0.06826	0.07784	0.06502	0.07066
13.3236	0.06962	0.0654	0.06996	0.08078	0.06536	0.07294
13.575	0.07138	0.06688	0.0719	0.0835	0.06604	0.07542
13.8264	0.07328	0.06852	0.07402	0.08656	0.06682	0.07804
14.0778	0.07542	0.07022	0.07644	0.09026	0.06762	0.08088
14.3292	0.07778	0.07208	0.07908	0.09428	0.06852	0.08402
14.5806	0.08016	0.07412	0.08218	0.09776	0.06938	0.08726
14.8319	0.0829	0.07624	0.08554	0.10264	0.07052	0.0908
15.0833	0.08582	0.07846	0.0893	0.1074	0.07158	0.09478
15.3347	0.08894	0.08104	0.0935	0.11198	0.0727	0.09876
15.5861	0.09196	0.084	0.09858	0.11676	0.07406	0.103
15.8375	0.09558	0.08682	0.10362	0.12284	0.07568	0.10814
16.0889	0.09934	0.08992	0.10924	0.12858	0.0772	0.11348
16.3403	0.1031	0.0935	0.11532	0.13452	0.0789	0.1187
16.5917	0.1075	0.09706	0.1218	0.14148	0.08066	0.1251
16.8431	0.11228	0.1006	0.12838	0.14854	0.0825	0.13202
17.0944	0.11684	0.1049	0.1363	0.155	0.08424	0.13832
17.3458	0.12198	0.10914	0.14428	0.16186	0.08602	0.1457
17.5972	0.12762	0.11356	0.15274	0.16862	0.08778	0.15374
17.8486	0.13322	0.11816	0.16142	0.17562	0.08984	0.16162
18.1	0.139	0.12294	0.17034	0.18276	0.09206	0.16976
18.3514	0.14514	0.12808	0.17966	0.19072	0.09468	0.1783
18.6028	0.15138	0.1333	0.18846	0.19862	0.09742	0.18682
18.8542	0.15758	0.1388	0.19758	0.207	0.10088	0.19534
19.1056	0.16408	0.14444	0.20688	0.2149	0.10398	0.20438
19.3569	0.17078	0.15032	0.21582	0.22294	0.10754	0.21396
19.6083	0.17802	0.15584	0.22372	0.23152	0.11086	0.22374
19.8597	0.1851	0.16176	0.23262	0.24044	0.11454	0.233
20.1111	0.19194	0.16788	0.24208	0.24896	0.11866	0.24244
20.3625	0.19874	0.1742	0.25064	0.25756	0.12302	0.25178
20.6139	0.20502	0.18068	0.25958	0.2662	0.1275	0.26072
20.8653	0.21162	0.18678	0.26856	0.2751	0.13216	0.26962
21.1167	0.2176	0.19354	0.27682	0.28226	0.13682	0.27848
21.3681	0.22452	0.19946	0.28366	0.29178	0.14132	0.28756
21.6194	0.231	0.20546	0.2911	0.30112	0.14606	0.29638
21.8708	0.23818	0.2115	0.29824	0.30996	0.15068	0.30478
22.1222	0.24428	0.218	0.30552	0.31724	0.15542	0.31346
22.3736	0.25038	0.2237	0.31332	0.3251	0.16018	0.32196
22.625	0.25582	0.22988	0.32042	0.33168	0.16478	0.33044
22.8764	0.26108	0.23622	0.3273	0.33792	0.17022	0.33822
23.1278	0.26604	0.24212	0.33416	0.34458	0.17482	0.34604
23.3792	0.2717	0.24782	0.3408	0.3521	0.17966	0.35326
23.6306	0.27714	0.2536	0.34682	0.35986	0.18468	0.36074
23.8819	0.2828	0.2591	0.35336	0.36676	0.18978	0.36752
24.1333	0.28884	0.26384	0.35936	0.37456	0.19356	0.3746
24.3847	0.29436	0.26876	0.36528	0.38218	0.19822	0.38094
24.6361	0.29902	0.27384	0.36992	0.38822	0.20344	0.38732
24.8875	0.30384	0.27884	0.37576	0.39428	0.20768	0.39282
25.1389	0.30842	0.2837	0.38048	0.401	0.2118	0.39814
25.3903	0.31256	0.28854	0.38412	0.40676	0.2168	0.40316
25.6417	0.31704	0.2934	0.38676	0.41226	0.22108	0.40808
25.8931	0.32152	0.29808	0.38958	0.41836	0.2242	0.41208
26.1444	0.32614	0.30296	0.39048	0.42384	0.22862	0.41614
26.3958	0.3309	0.3071	0.39058	0.42934	0.23226	0.41984
26.6472	0.33544	0.31116	0.3914	0.43464	0.23542	0.42334
26.8986	0.33924	0.31484	0.3917	0.44014	0.23924	0.42696
27.15	0.34232	0.31844	0.39196	0.445	0.24328	0.43066
27.4014	0.34546	0.32128	0.39192	0.45012	0.24692	0.43376
27.6528	0.3477	0.32474	0.39208	0.45364	0.25096	0.4361
27.9042	0.34856	0.32802	0.39298	0.45588	0.2547	0.4374
28.1556	0.3496	0.33044	0.39338	0.45818	0.2592	0.43792
28.4069	0.35068	0.33156	0.39318	0.46124	0.26346	0.43782
28.6583	0.35062	0.33256	0.39294	0.46236	0.26678	0.4371
28.9097	0.3503	0.3328	0.39392	0.46316	0.2689	0.43662
29.1611	0.35086	0.33266	0.39318	0.46456	0.27056	0.43682
29.4125	0.3508	0.33262	0.3944	0.46462	0.27062	0.43662
29.6639	0.3509	0.33304	0.395	0.46398	0.27042	0.4367
29.9153	0.3514	0.33306	0.39498	0.46526	0.27054	0.4373
30.1667	0.3524	0.33346	0.39494	0.46634	0.271	0.43774
30.4181	0.3532	0.33364	0.39512	0.46768	0.27202	0.438
30.6694	0.3534	0.33404	0.3949	0.4678	0.27252	0.43832
30.9208	0.3543	0.334	0.39468	0.46936	0.27288	0.43884
31.1722	0.35492	0.33406	0.39508	0.46972	0.27312	0.43926
31.4236	0.35484	0.33398	0.39486	0.46978	0.27352	0.43988
31.675	0.35486	0.3341	0.39554	0.46972	0.27336	0.43996
31.9264	0.35484	0.3345	0.39446	0.47042	0.27422	0.44034
32.1778	0.35422	0.33512	0.39412	0.46906	0.275	0.4406
32.4292	0.3543	0.33578	0.39428	0.46824	0.27516	0.44064
32.6806	0.35476	0.336	0.39398	0.4687	0.27556	0.44076
32.9319	0.35438	0.33642	0.39392	0.46766	0.2764	0.44098
33.1833	0.3557	0.33604	0.3942	0.46802	0.27604	0.44122
33.4347	0.3561	0.33646	0.39506	0.46788	0.276	0.4414
33.6861	0.35644	0.33666	0.39558	0.4678	0.27646	0.44192
33.9375	0.35696	0.33698	0.3965	0.46808	0.2768	0.442
34.1889	0.35824	0.33696	0.39634	0.4701	0.2767	0.44232
34.4403	0.35776	0.3378	0.39638	0.46976	0.27708	0.4424
34.6917	0.35842	0.3378	0.39624	0.47104	0.2772	0.443
34.9431	0.35884	0.33786	0.39642	0.47212	0.27764	0.44314
35.1944	0.35896	0.33798	0.39628	0.4719	0.2776	0.44372
35.4458	0.3588	0.33856	0.39642	0.471	0.2774	0.44406
35.6972	0.35954	0.339	0.39692	0.47066	0.2775	0.44482
35.9486	0.35922	0.33986	0.39758	0.46988	0.27804	0.44472
36.2	0.35958	0.3401	0.39776	0.47028	0.27776	0.44524
36.4514	0.35982	0.34066	0.3979	0.471	0.27804	0.44532
36.7028	0.36046	0.34088	0.39814	0.47188	0.2785	0.44572
36.9542	0.36072	0.3411	0.39874	0.4727	0.27866	0.4459
37.2056	0.36216	0.34094	0.39858	0.47404	0.27878	0.44658
37.4569	0.36242	0.34148	0.39854	0.47428	0.27932	0.4467
37.7083	0.36286	0.3417	0.39918	0.47498	0.27934	0.44692
37.9597	0.36324	0.34226	0.40016	0.47508	0.2796	0.44684
38.2111	0.36318	0.34284	0.4008	0.47502	0.27962	0.44696
38.4625	0.36302	0.34356	0.40126	0.47436	0.27996	0.4468
38.7139	0.36282	0.34428	0.4017	0.47328	0.28012	0.4469
38.9653	0.36272	0.34492	0.40152	0.472	0.28068	0.44734
39.2167	0.36268	0.34554	0.4014	0.47154	0.28122	0.44798
39.4681	0.3635	0.34564	0.40086	0.47258	0.28196	0.44842
39.7194	0.3635	0.34572	0.40098	0.47294	0.2821	0.44876
39.9708	0.36342	0.34618	0.40124	0.47338	0.28242	0.44922
40.2222	0.363	0.34688	0.4021	0.47298	0.2824	0.44918
40.4736	0.36316	0.34682	0.4023	0.47338	0.2825	0.44946
40.725	0.3628	0.34744	0.40324	0.47246	0.2824	0.44962
40.9764	0.36266	0.34816	0.40364	0.47218	0.28242	0.44988
41.2278	0.36334	0.3481	0.40338	0.4726	0.28258	0.4502
41.4792	0.36428	0.34758	0.40306	0.4744	0.28268	0.45086
41.7306	0.36404	0.34828	0.40318	0.47404	0.28284	0.451
41.9819	0.3637	0.34878	0.40282	0.47444	0.28378	0.45124
42.2333	0.36366	0.34874	0.40344	0.47458	0.28444	0.45148
42.4847	0.36322	0.34926	0.40446	0.47468	0.28436	0.45142
42.7361	0.36274	0.35018	0.40508	0.47262	0.28532	0.45172
42.9875	0.36322	0.35004	0.40516	0.47286	0.28578	0.45216
43.2389	0.36418	0.3495	0.40526	0.47406	0.28566	0.45278
43.4903	0.36506	0.34954	0.40476	0.47448	0.28592	0.45334
43.7417	0.36568	0.3493	0.40438	0.4744	0.28654	0.45426
43.9931	0.36616	0.34914	0.40416	0.47566	0.28656	0.45482
44.2444	0.36612	0.34962	0.4042	0.475	0.28696	0.45508
44.4958	0.36604	0.34984	0.40468	0.474	0.28728	0.4555
44.7472	0.3658	0.35032	0.40516	0.47386	0.2876	0.456
44.9986	0.365667	0.351	0.4056	0.4733	0.288133	0.456067
45.25	0.3656	0.3518	0.4063	0.4742	0.2887	0.4567

## Sheet: Fig 1D
incompatibility group	strain	plasmid	temperature (C)	population	metric	result
incP	MG1655 pCDF	RP4	37	plasmid-free	growth rate (1/hr)	0.7137
incP	MG1655 pCDF	RP4	37	plasmid-free	growth rate (1/hr)	0.6921
incP	MG1655 pCDF	RP4	37	plasmid-free	growth rate (1/hr)	0.6894
incP	MG1655 pCDF	RP4	37	plasmid-free	growth rate (1/hr)	0.6969
incP	MG1655 pCDF	RP4	37	adapted	growth rate (1/hr)	0.6636
incP	MG1655 pCDF	RP4	37	adapted	growth rate (1/hr)	0.6512
incP	MG1655 pCDF	RP4	37	adapted	growth rate (1/hr)	0.6869
incP	MG1655 pCDF	RP4	37	adapted	growth rate (1/hr)	0.6207
incP	MG1655 pCDF	RP4	37	adapted	growth rate (1/hr)	0.6322
incP	MG1655 pCDF	RP4	37	adapted	growth rate (1/hr)	0.7027
incP	MG1655 pCDF	RP4	37	de novo	growth rate (1/hr)	0.4122
incP	MG1655 pCDF	RP4	37	de novo	growth rate (1/hr)	0.408
incP	MG1655 pCDF	RP4	37	de novo	growth rate (1/hr)	0.4712
incP	MG1655 pCDF	RP4	37	de novo	growth rate (1/hr)	0.3881
incP	MG1655 pCDF	RP4	37	de novo	growth rate (1/hr)	0.3706
incP	MG1655 pCDF	RP4	37	de novo	growth rate (1/hr)	0.4448
incP	MG1655 pCDF	RP4	37	de novo 24 hr	growth rate (1/hr)	0.58
incP	MG1655 pCDF	RP4	37	de novo 24 hr	growth rate (1/hr)	0.6432
incP	MG1655 pCDF	RP4	37	de novo 24 hr	growth rate (1/hr)	0.5602
incP	MG1655 pCDF	RP4	37	de novo 24 hr	growth rate (1/hr)	0.6736
incP	MG1655 pCDF	RP4	37	de novo 24 hr	growth rate (1/hr)	0.6349
incP	MG1655 pCDF	RP4	37	de novo 24 hr	growth rate (1/hr)	0.6254
incP	MG1655 pCDF	RP4	37	plasmid-free	lag time (hr)	8.1952
incP	MG1655 pCDF	RP4	37	plasmid-free	lag time (hr)	8.2489
incP	MG1655 pCDF	RP4	37	plasmid-free	lag time (hr)	8.192
incP	MG1655 pCDF	RP4	37	plasmid-free	lag time (hr)	8.3834
incP	MG1655 pCDF	RP4	37	adapted	lag time (hr)	10.6799
incP	MG1655 pCDF	RP4	37	adapted	lag time (hr)	10.8594
incP	MG1655 pCDF	RP4	37	adapted	lag time (hr)	11.0645
incP	MG1655 pCDF	RP4	37	adapted	lag time (hr)	10.6481
incP	MG1655 pCDF	RP4	37	adapted	lag time (hr)	9.6458
incP	MG1655 pCDF	RP4	37	adapted	lag time (hr)	10.7029
incP	MG1655 pCDF	RP4	37	de novo	lag time (hr)	16.3883
incP	MG1655 pCDF	RP4	37	de novo	lag time (hr)	17.0637
incP	MG1655 pCDF	RP4	37	de novo	lag time (hr)	15.9778
incP	MG1655 pCDF	RP4	37	de novo	lag time (hr)	15.0797
incP	MG1655 pCDF	RP4	37	de novo	lag time (hr)	18.7176
incP	MG1655 pCDF	RP4	37	de novo	lag time (hr)	15.7839
incP	MG1655 pCDF	RP4	37	de novo 24 hr	lag time (hr)	11.0718
incP	MG1655 pCDF	RP4	38	de novo 24 hr	lag time (hr)	10.9381
incP	MG1655 pCDF	RP4	39	de novo 24 hr	lag time (hr)	9.8867
incP	MG1655 pCDF	RP4	40	de novo 24 hr	lag time (hr)	10.1089
incP	MG1655 pCDF	RP4	41	de novo 24 hr	lag time (hr)	9.6573
incP	MG1655 pCDF	RP4	42	de novo 24 hr	lag time (hr)	10.1398

## Sheet: Fig 1E
incompatibility group	strain	plasmid	temperature (C)	population	metric	result
incP	MG1655 pCDF	RP4	37	adapted	growth rate (1/hr)	0.6636
incP	MG1655 pCDF	RP4	37	adapted	growth rate (1/hr)	0.6512
incP	MG1655 pCDF	RP4	37	adapted	growth rate (1/hr)	0.6869
incP	MG1655 pCDF	RP4	37	adapted	growth rate (1/hr)	0.6207
incP	MG1655 pCDF	RP4	37	adapted	growth rate (1/hr)	0.6322
incP	MG1655 pCDF	RP4	37	adapted	growth rate (1/hr)	0.7027
incP	MG1655 pCDF	RP4	37	15 minute	growth rate (1/hr)	0.4353
incP	MG1655 pCDF	RP4	37	15 minute	growth rate (1/hr)	0.4096
incP	MG1655 pCDF	RP4	37	15 minute	growth rate (1/hr)	0.427
incP	MG1655 pCDF	RP4	37	15 minute	growth rate (1/hr)	0.4441
incP	MG1655 pCDF	RP4	37	15 minute	growth rate (1/hr)	0.3075
incP	MG1655 pCDF	RP4	37	15 minute	growth rate (1/hr)	0.3078
incP	MG1655 pCDF	RP4	37	120 minute	growth rate (1/hr)	0.4076
incP	MG1655 pCDF	RP4	37	120 minute	growth rate (1/hr)	0.32
incP	MG1655 pCDF	RP4	37	120 minute	growth rate (1/hr)	0.4167
incP	MG1655 pCDF	RP4	37	120 minute	growth rate (1/hr)	0.4349
incP	MG1655 pCDF	RP4	37	120 minute	growth rate (1/hr)	0.3004
incP	MG1655 pCDF	RP4	37	120 minute	growth rate (1/hr)	0.3914
incP	MG1655 pCDF	RP4	37	adapted	lag time (hr)	2.1608
incP	MG1655 pCDF	RP4	37	adapted	lag time (hr)	2.2107
incP	MG1655 pCDF	RP4	37	adapted	lag time (hr)	1.9429
incP	MG1655 pCDF	RP4	37	adapted	lag time (hr)	1.7018
incP	MG1655 pCDF	RP4	37	adapted	lag time (hr)	2.1569
incP	MG1655 pCDF	RP4	37	adapted	lag time (hr)	2.0322
incP	MG1655 pCDF	RP4	37	15 minute	lag time (hr)	1.7867
incP	MG1655 pCDF	RP4	37	15 minute	lag time (hr)	1.7224
incP	MG1655 pCDF	RP4	37	15 minute	lag time (hr)	1.5585
incP	MG1655 pCDF	RP4	37	15 minute	lag time (hr)	1.7457
incP	MG1655 pCDF	RP4	37	15 minute	lag time (hr)	1.6337
incP	MG1655 pCDF	RP4	37	15 minute	lag time (hr)	1.6276
incP	MG1655 pCDF	RP4	37	120 minute	lag time (hr)	1.0701
incP	MG1655 pCDF	RP4	37	120 minute	lag time (hr)	1.087
incP	MG1655 pCDF	RP4	37	120 minute	lag time (hr)	1.0987
incP	MG1655 pCDF	RP4	37	120 minute	lag time (hr)	1.0669
incP	MG1655 pCDF	RP4	37	120 minute	lag time (hr)	0.9655
incP	MG1655 pCDF	RP4	37	120 minute	lag time (hr)	1.0628

## Sheet: Fig 1F
incompatibility group	strain	plasmid	temperature (C)	population	metric	result
incP	MG1655 pCDF	RP4	37	adapted	growth rate (1/hr)	0.6636
incP	MG1655 pCDF	RP4	37	adapted	growth rate (1/hr)	0.6512
incP	MG1655 pCDF	RP4	37	adapted	growth rate (1/hr)	0.6869
incP	MG1655 pCDF	RP4	37	adapted	growth rate (1/hr)	0.6207
incP	MG1655 pCDF	RP4	37	adapted	growth rate (1/hr)	0.6322
incP	MG1655 pCDF	RP4	37	adapted	growth rate (1/hr)	0.7027
incP	MG1655 pCDF	RP4	37	15 minute	growth rate (1/hr)	0.8184
incP	MG1655 pCDF	RP4	37	15 minute	growth rate (1/hr)	0.501
incP	MG1655 pCDF	RP4	37	15 minute	growth rate (1/hr)	0.7086
incP	MG1655 pCDF	RP4	37	15 minute	growth rate (1/hr)	0.6731
incP	MG1655 pCDF	RP4	37	15 minute	growth rate (1/hr)	0.7217
incP	MG1655 pCDF	RP4	37	15 minute	growth rate (1/hr)	0.72
incP	MG1655 pCDF	RP4	37	120 minute	growth rate (1/hr)	0.6553
incP	MG1655 pCDF	RP4	37	120 minute	growth rate (1/hr)	0.7113
incP	MG1655 pCDF	RP4	37	120 minute	growth rate (1/hr)	0.6626
incP	MG1655 pCDF	RP4	37	120 minute	growth rate (1/hr)	0.6891
incP	MG1655 pCDF	RP4	37	120 minute	growth rate (1/hr)	0.7277
incP	MG1655 pCDF	RP4	37	120 minute	growth rate (1/hr)	0.6514
incP	MG1655 pCDF	RP4	37	adapted	lag time (hr)	1.0701
incP	MG1655 pCDF	RP4	37	adapted	lag time (hr)	1.087
incP	MG1655 pCDF	RP4	37	adapted	lag time (hr)	1.0987
incP	MG1655 pCDF	RP4	37	adapted	lag time (hr)	1.0669
incP	MG1655 pCDF	RP4	37	adapted	lag time (hr)	0.9655
incP	MG1655 pCDF	RP4	37	adapted	lag time (hr)	1.0628
incP	MG1655 pCDF	RP4	37	15 minute	lag time (hr)	1.677
incP	MG1655 pCDF	RP4	37	15 minute	lag time (hr)	1.0127
incP	MG1655 pCDF	RP4	37	15 minute	lag time (hr)	0.9276
incP	MG1655 pCDF	RP4	37	15 minute	lag time (hr)	1.6932
incP	MG1655 pCDF	RP4	37	15 minute	lag time (hr)	0.8577
incP	MG1655 pCDF	RP4	37	15 minute	lag time (hr)	1.0847
incP	MG1655 pCDF	RP4	37	120 minute	lag time (hr)	1.0076
incP	MG1655 pCDF	RP4	37	120 minute	lag time (hr)	1.0344
incP	MG1655 pCDF	RP4	37	120 minute	lag time (hr)	0.9084
incP	MG1655 pCDF	RP4	37	120 minute	lag time (hr)	1.0295
incP	MG1655 pCDF	RP4	37	120 minute	lag time (hr)	0.9869
incP	MG1655 pCDF	RP4	37	120 minute	lag time (hr)	0.9433
