# Supplementary material for: Conjugation dynamics depend on both the plasmid acquisition cost and the fitness cost
Source: Mol Syst Biol. 2021 Mar 1;17(3):e9913. doi: 10.15252/msb.20209913 (PMC7919528; doi:10.15252/msb.20209913)
Supplement: Supplementary file 5 — Source Data for Figure 2 [file MSB-17-e9913-s003.zip]

Archive with 5 entries (4 files):
- Soure Data for Figure 2/
- Soure Data for Figure 2/.DS_Store
- __MACOSX/Soure Data for Figure 2/._.DS_Store
- Soure Data for Figure 2/Figure 2.xlsx
- __MACOSX/Soure Data for Figure 2/._Figure 2.xlsx
