# Supplementary material for: Conjugation dynamics depend on both the plasmid acquisition cost and the fitness cost
Source: Mol Syst Biol. 2021 Mar 1;17(3):e9913. doi: 10.15252/msb.20209913 (PMC7919528; doi:10.15252/msb.20209913)
Supplement: Supplementary file 5 — Source Data for Figure 2 [file MSB-17-e9913-s003.zip › Soure Data for Figure 2/Figure 2.xlsx]

## Sheet: Figure 2 descriptions
Figure	Description
Figure 2C	The dataset for figure 2C comes in the form of optical density (at 600 nm) measurements over a 24-hour time period in order to quantify and visualize bacteria cell growth for eight dilutions, used to create a standard curve. These datasets were collected by a Tecan plate reader.
Figure 2E, 2E	The data for Fig. 2D and 2E are values of predicted and true initial cell density, which are compared in order to measure the presence of an acquisition cost. Predicted values were calculated using the standard curve generated in Fig 2C. Fig 2D and 2E compare the same conjugation experiments with two different recipient strains/species.

## Sheet: Fig 2C
time	10^2x_1	10^2x_2	10^2x_3	10^3x_1	10^3x_2	10^3x_3	10^4x_1	10^4x_2	10^4x_3	10^5x_1	10^5x_2	10^5x_3	10^6x_1	10^6x_2	10^6x_3	10^7x_1	10^7x_2	10^7x_3	10^8x_1	10^8x_2	10^8x_3
0	0.0695	0.0674	0.0684	0.0528	0.0531	0.0602	0.0502	0.0507	0.0499	0.054	0.0527	0.0521	0.0498	0.0499	0.0496	0.0525	0.0715	0.0521	0.0496	0.0495	0.0497
0.252778	0.0701	0.0674	0.0669	0.0548	0.0543	0.0571	0.0499	0.0506	0.055	0.0531	0.0567	0.0522	0.0508	0.0497	0.0492	0.0532	0.053	0.0541	0.0494	0.0493	0.0495
0.505556	0.0717	0.0689	0.0681	0.057	0.056	0.0538	0.05	0.0505	0.0496	0.0533	0.0529	0.0527	0.0496	0.0497	0.0491	0.0539	0.0582	0.056	0.0495	0.0493	0.0495
0.758333	0.0741	0.0709	0.0709	0.0603	0.0556	0.0534	0.0501	0.0505	0.0495	0.0531	0.0552	0.0542	0.0496	0.0495	0.0491	0.0546	0.0563	0.0549	0.0494	0.0491	0.0495
1.01111	0.0779	0.0743	0.074	0.0629	0.0559	0.0549	0.0501	0.0504	0.0496	0.0528	0.0529	0.0532	0.0501	0.0496	0.0491	0.0522	0.0541	0.0528	0.0495	0.0492	0.0494
1.26389	0.0831	0.0787	0.0788	0.0672	0.0565	0.0538	0.0502	0.0506	0.0497	0.0517	0.0527	0.0541	0.0495	0.0495	0.0492	0.0533	0.0566	0.0537	0.0496	0.0492	0.0494
1.51667	0.0885	0.0858	0.0859	0.0698	0.0562	0.0552	0.0502	0.0507	0.0496	0.0516	0.0553	0.0525	0.0495	0.0497	0.0491	0.0559	0.0554	0.0553	0.0498	0.0492	0.0495
1.76944	0.0954	0.0923	0.0916	0.072	0.0577	0.0553	0.0504	0.0509	0.0498	0.0532	0.0541	0.0538	0.0496	0.0496	0.0491	0.0525	0.0548	0.0531	0.0502	0.0493	0.0495
2.02222	0.101	0.0971	0.0965	0.0768	0.0593	0.0558	0.0506	0.0511	0.0499	0.0507	0.0526	0.0532	0.0496	0.0496	0.0491	0.0542	0.0537	0.0534	0.0499	0.0492	0.0496
2.275	0.1071	0.1031	0.1034	0.0778	0.0598	0.0575	0.0508	0.0513	0.05	0.0524	0.0532	0.0518	0.0496	0.0496	0.0491	0.0543	0.0558	0.0543	0.0516	0.0492	0.0496
2.52778	0.1159	0.1101	0.1105	0.0813	0.0623	0.0597	0.051	0.0517	0.0503	0.0518	0.0531	0.0549	0.0496	0.0497	0.0491	0.054	0.0536	0.0515	0.0522	0.0493	0.0494
2.78056	0.1255	0.1198	0.1197	0.0835	0.0636	0.062	0.0515	0.0521	0.0506	0.0524	0.0545	0.0524	0.0496	0.0495	0.0491	0.0518	0.0526	0.0518	0.053	0.0491	0.0492
3.03333	0.1379	0.1326	0.1316	0.0887	0.0659	0.0642	0.052	0.0526	0.0509	0.0518	0.0535	0.0538	0.0496	0.0495	0.0491	0.0543	0.0538	0.0528	0.0531	0.0491	0.0494
3.28611	0.1527	0.1453	0.1445	0.0898	0.0695	0.0669	0.0526	0.0533	0.0515	0.0532	0.0533	0.0527	0.0495	0.0495	0.049	0.0529	0.0529	0.051	0.0558	0.0492	0.0493
3.53889	0.1701	0.1597	0.1618	0.0945	0.0749	0.0725	0.0535	0.0543	0.0521	0.0543	0.0546	0.0561	0.0495	0.0496	0.0491	0.055	0.0546	0.0532	0.0574	0.0491	0.0493
3.79167	0.1904	0.1762	0.18	0.1	0.0797	0.0766	0.0545	0.0556	0.0529	0.0536	0.0527	0.0525	0.0496	0.0495	0.0491	0.0523	0.0531	0.0517	0.0579	0.049	0.0494
4.04444	0.2075	0.1923	0.1944	0.1049	0.0858	0.083	0.0558	0.0571	0.0539	0.0532	0.0546	0.0543	0.0495	0.0495	0.049	0.054	0.0561	0.0531	0.0588	0.049	0.0492
4.29722	0.2265	0.2072	0.2098	0.1074	0.0905	0.0894	0.0574	0.0589	0.0552	0.0545	0.0539	0.0532	0.0496	0.0496	0.049	0.0535	0.057	0.0538	0.059	0.0491	0.0493
4.55	0.2448	0.2235	0.2257	0.1127	0.0972	0.0942	0.0595	0.0612	0.0567	0.0529	0.0539	0.0527	0.0513	0.0496	0.0491	0.0534	0.0541	0.0519	0.0588	0.0491	0.0493
4.80278	0.2641	0.2421	0.2435	0.1182	0.1058	0.102	0.0623	0.0642	0.0588	0.0543	0.0547	0.0523	0.0498	0.0494	0.049	0.0555	0.0559	0.0548	0.0609	0.049	0.0493
5.05556	0.284	0.261	0.2637	0.1258	0.115	0.1086	0.0654	0.0677	0.0613	0.0545	0.0545	0.0535	0.0499	0.0497	0.0491	0.0533	0.0553	0.0521	0.0612	0.049	0.0493
5.30833	0.3038	0.2811	0.2846	0.1366	0.1254	0.1187	0.0692	0.0721	0.0643	0.0559	0.0571	0.0538	0.05	0.0497	0.0491	0.0553	0.0525	0.0517	0.0609	0.049	0.0491
5.56111	0.3211	0.3026	0.3067	0.1492	0.1396	0.1322	0.0741	0.0774	0.0683	0.0566	0.0577	0.054	0.0501	0.0498	0.0492	0.0536	0.0565	0.0535	0.0613	0.0489	0.0492
5.81389	0.3406	0.323	0.3287	0.1668	0.1538	0.1457	0.0794	0.083	0.0731	0.0566	0.0581	0.0541	0.0503	0.0499	0.0494	0.0569	0.0556	0.0541	0.0626	0.049	0.0491
6.06667	0.3623	0.3424	0.3494	0.1831	0.1704	0.163	0.0851	0.0889	0.0784	0.0589	0.0592	0.0541	0.0505	0.05	0.0494	0.0518	0.0545	0.0531	0.0637	0.049	0.0492
6.31944	0.3817	0.3608	0.3695	0.1987	0.1875	0.1792	0.0915	0.0953	0.0843	0.0599	0.0614	0.0567	0.0508	0.0502	0.0495	0.0531	0.0543	0.0509	0.0634	0.049	0.0494
6.57222	0.4014	0.3805	0.3885	0.2156	0.2044	0.1974	0.0986	0.1028	0.0906	0.0618	0.064	0.0573	0.0513	0.0502	0.0497	0.0527	0.0529	0.052	0.0643	0.049	0.0492
6.825	0.4204	0.3984	0.4073	0.2362	0.2228	0.2148	0.1074	0.1119	0.0976	0.0632	0.0666	0.0598	0.0517	0.0506	0.05	0.055	0.0544	0.052	0.0637	0.049	0.0492
7.07778	0.4476	0.416	0.4226	0.2547	0.2408	0.2351	0.1187	0.1239	0.1061	0.0692	0.0721	0.061	0.0523	0.0509	0.0502	0.0515	0.0529	0.0519	0.0636	0.0491	0.0492
7.33056	0.4739	0.4347	0.4362	0.2751	0.2619	0.2516	0.13	0.1371	0.1165	0.071	0.0752	0.0646	0.053	0.0513	0.0507	0.0551	0.0558	0.0521	0.0637	0.049	0.0492
7.58333	0.5034	0.4482	0.4518	0.2925	0.2788	0.2726	0.1444	0.1529	0.129	0.0766	0.0807	0.0651	0.0541	0.0518	0.0511	0.0553	0.0571	0.0545	0.0638	0.0491	0.0493
7.83611	0.5303	0.4616	0.4651	0.3143	0.299	0.2932	0.159	0.1702	0.1436	0.0798	0.0855	0.0716	0.0552	0.0523	0.0516	0.0586	0.0571	0.0554	0.0631	0.0489	0.0492
8.08889	0.5585	0.468	0.4819	0.3333	0.3211	0.3128	0.1744	0.188	0.1591	0.0877	0.0921	0.0755	0.0568	0.0532	0.0525	0.0567	0.0566	0.0541	0.0649	0.0491	0.0494
8.34167	0.5826	0.4826	0.4878	0.3541	0.3403	0.3325	0.19	0.2047	0.1754	0.0935	0.1003	0.0809	0.06	0.0541	0.0534	0.0553	0.0552	0.0534	0.0648	0.0491	0.0495
8.59444	0.6024	0.4903	0.494	0.3774	0.3616	0.3552	0.2071	0.2237	0.1929	0.1007	0.1094	0.0854	0.0609	0.056	0.0544	0.0544	0.0554	0.053	0.0653	0.0492	0.0494
8.84722	0.6215	0.4936	0.4976	0.3895	0.381	0.3739	0.2254	0.2414	0.209	0.1126	0.119	0.094	0.0639	0.0569	0.056	0.0564	0.0581	0.0545	0.0648	0.0494	0.0494
9.1	0.6355	0.4955	0.5007	0.4076	0.3995	0.3917	0.2437	0.2597	0.2269	0.12	0.1303	0.1009	0.0674	0.0589	0.0576	0.0553	0.0547	0.0515	0.064	0.0493	0.0495
9.35278	0.6427	0.4969	0.5016	0.427	0.4179	0.4107	0.2615	0.2789	0.2459	0.1344	0.1437	0.1103	0.0718	0.0611	0.0599	0.056	0.0573	0.0547	0.0636	0.0494	0.0496
9.60556	0.6382	0.4958	0.5009	0.4399	0.4327	0.4247	0.2796	0.2968	0.2643	0.148	0.1589	0.1212	0.0761	0.0639	0.0626	0.0572	0.0586	0.0543	0.0637	0.0494	0.0496
9.85833	0.6353	0.4962	0.5007	0.4563	0.4513	0.4419	0.2981	0.3162	0.282	0.1629	0.1756	0.1329	0.0815	0.0676	0.0664	0.0573	0.0582	0.0573	0.0649	0.0497	0.0497
10.1111	0.6326	0.4956	0.5016	0.4662	0.4658	0.4579	0.315	0.3352	0.3021	0.1777	0.193	0.1473	0.0878	0.0715	0.0704	0.0603	0.0614	0.0562	0.0645	0.05	0.05
10.3639	0.619	0.4948	0.4998	0.4799	0.4753	0.4716	0.3339	0.3545	0.3208	0.1945	0.2122	0.1618	0.0953	0.076	0.0751	0.0611	0.0608	0.0587	0.0649	0.0504	0.0503
10.6167	0.6312	0.494	0.4996	0.4852	0.4862	0.4831	0.351	0.3716	0.3395	0.2092	0.2305	0.1805	0.1041	0.0812	0.0798	0.0619	0.06	0.0563	0.0652	0.0507	0.0507
10.8694	0.6198	0.494	0.4997	0.4891	0.4913	0.4884	0.3682	0.3895	0.3575	0.2257	0.2501	0.196	0.1133	0.0877	0.0864	0.0667	0.0618	0.0584	0.0641	0.0511	0.0511
11.1222	0.6145	0.4942	0.4989	0.4906	0.4941	0.4919	0.3856	0.4061	0.3759	0.2438	0.2683	0.2116	0.1237	0.0951	0.0942	0.0707	0.0693	0.0616	0.0659	0.0518	0.0517
11.375	0.6133	0.4935	0.4985	0.492	0.4963	0.4955	0.4005	0.422	0.391	0.26	0.2862	0.2305	0.1353	0.1029	0.1027	0.0731	0.068	0.0626	0.0651	0.0526	0.0525
11.6278	0.6046	0.4943	0.499	0.4959	0.5009	0.4998	0.4201	0.4383	0.4108	0.2794	0.307	0.2507	0.1489	0.1127	0.1141	0.0779	0.0701	0.0649	0.0666	0.0535	0.0534
11.8806	0.6013	0.4939	0.4985	0.4961	0.4996	0.5004	0.4334	0.4507	0.4239	0.2947	0.3245	0.2688	0.1628	0.1219	0.1243	0.0839	0.0729	0.0666	0.0662	0.0547	0.0545
12.1333	0.5941	0.4924	0.4967	0.4972	0.501	0.5004	0.4482	0.461	0.4419	0.3152	0.3419	0.2863	0.1776	0.1336	0.1374	0.0872	0.0778	0.0701	0.0668	0.0562	0.056
12.3861	0.587	0.4938	0.4989	0.499	0.5012	0.5013	0.4565	0.4715	0.4524	0.3314	0.3594	0.3044	0.1933	0.1452	0.1508	0.0927	0.0808	0.0695	0.0675	0.0579	0.0578
12.6389	0.58	0.4927	0.4976	0.4992	0.5012	0.5013	0.4729	0.4806	0.4632	0.3492	0.3778	0.3231	0.2134	0.1596	0.1651	0.1	0.0863	0.0752	0.0682	0.06	0.0599
12.8917	0.5728	0.4932	0.4981	0.4996	0.5014	0.5011	0.4813	0.4878	0.4745	0.3669	0.3921	0.3394	0.2329	0.1738	0.1792	0.1112	0.0969	0.0825	0.0696	0.0623	0.0625
13.1444	0.5685	0.4914	0.4967	0.4983	0.5003	0.5006	0.4854	0.49	0.4824	0.3849	0.4096	0.3546	0.2531	0.1879	0.1942	0.1184	0.1033	0.0875	0.0712	0.0654	0.0655
13.3972	0.5655	0.4936	0.4982	0.4992	0.5008	0.5008	0.4896	0.494	0.4873	0.4019	0.4254	0.3739	0.2694	0.2017	0.2084	0.1297	0.1116	0.0929	0.0721	0.069	0.0689
13.65	0.563	0.4935	0.4985	0.5001	0.5009	0.5006	0.4897	0.4961	0.4913	0.4172	0.4374	0.3886	0.2862	0.2166	0.2244	0.1385	0.1203	0.1053	0.0756	0.0734	0.0727
13.9028	0.5603	0.4937	0.498	0.501	0.5016	0.5003	0.4908	0.4971	0.4954	0.4361	0.4537	0.4058	0.3024	0.2334	0.2376	0.1517	0.1309	0.113	0.0773	0.0794	0.0768
14.1556	0.5567	0.4947	0.5	0.5016	0.5007	0.5005	0.4917	0.4975	0.4974	0.45	0.4637	0.4195	0.3171	0.2483	0.2532	0.1637	0.1452	0.1279	0.0802	0.0864	0.0819
14.4083	0.556	0.4949	0.497	0.5013	0.5005	0.5002	0.492	0.4972	0.4983	0.462	0.469	0.4339	0.3327	0.2629	0.2666	0.1763	0.1557	0.1343	0.0847	0.0944	0.0878
14.6611	0.5544	0.4962	0.4983	0.5022	0.5009	0.5041	0.4933	0.4979	0.4993	0.4735	0.483	0.4477	0.3476	0.2785	0.2803	0.1881	0.17	0.1506	0.089	0.1055	0.0953
14.9139	0.5535	0.4965	0.4989	0.5039	0.5013	0.5071	0.4941	0.4983	0.4998	0.4895	0.4917	0.4597	0.3624	0.2935	0.2951	0.2029	0.1826	0.1633	0.0923	0.1152	0.1032
15.1667	0.5534	0.4979	0.4992	0.5046	0.5003	0.5091	0.4934	0.4982	0.4999	0.4946	0.4947	0.4629	0.3769	0.3055	0.3092	0.2134	0.1938	0.1762	0.0989	0.1251	0.112
15.4194	0.553	0.499	0.4998	0.5093	0.5012	0.513	0.4947	0.4983	0.5009	0.5018	0.4973	0.4754	0.3918	0.3207	0.3249	0.2279	0.2072	0.1912	0.1068	0.1355	0.1226
15.6722	0.5532	0.4991	0.499	0.51	0.5013	0.5152	0.4947	0.4977	0.5019	0.5056	0.4982	0.48	0.4052	0.3348	0.3395	0.2392	0.2184	0.2054	0.114	0.1485	0.1341
15.925	0.5531	0.5008	0.5006	0.5145	0.5016	0.5169	0.4956	0.4985	0.5034	0.5087	0.5013	0.4876	0.4218	0.3497	0.353	0.2543	0.2326	0.2232	0.1239	0.1626	0.1462
16.1778	0.5528	0.5021	0.5014	0.5189	0.5017	0.5206	0.4953	0.4985	0.5066	0.5104	0.5022	0.4909	0.4355	0.3617	0.3664	0.2649	0.246	0.2385	0.1343	0.1748	0.1598
16.4306	0.5551	0.5022	0.5016	0.5198	0.5013	0.5187	0.4952	0.4975	0.5089	0.5107	0.5026	0.4909	0.4432	0.3742	0.3802	0.2793	0.2565	0.2528	0.1425	0.1863	0.1736
16.6833	0.5566	0.5038	0.5025	0.522	0.5024	0.5236	0.4965	0.498	0.5137	0.5117	0.5033	0.4917	0.4505	0.3857	0.3894	0.2894	0.2722	0.2686	0.1535	0.2012	0.1883
16.9361	0.5611	0.5042	0.5016	0.5248	0.5024	0.5239	0.4971	0.4981	0.5163	0.5103	0.5032	0.4902	0.4615	0.3993	0.4004	0.3029	0.2828	0.2844	0.1633	0.2175	0.2024
17.1889	0.5638	0.5074	0.5032	0.5292	0.5021	0.5286	0.498	0.4989	0.5208	0.5119	0.505	0.494	0.4735	0.4101	0.4114	0.316	0.2984	0.3027	0.1732	0.2307	0.2174
17.4417	0.5698	0.5065	0.5029	0.5316	0.5037	0.5286	0.4992	0.4992	0.5241	0.5152	0.5068	0.4939	0.4803	0.4199	0.4195	0.33	0.3098	0.321	0.1804	0.2451	0.2334
17.6944	0.5726	0.5072	0.5036	0.5347	0.503	0.5296	0.4997	0.4987	0.5269	0.524	0.5052	0.4924	0.4851	0.4264	0.4266	0.3399	0.3222	0.3373	0.1882	0.2589	0.248
17.9472	0.5759	0.5077	0.5038	0.5367	0.5038	0.5305	0.4996	0.499	0.5297	0.5344	0.5052	0.4921	0.4871	0.4373	0.4385	0.3516	0.3323	0.3542	0.1947	0.2742	0.2629
18.2	0.5013	0.5078	0.5045	0.5412	0.5041	0.5324	0.5012	0.4997	0.5317	0.5369	0.5052	0.4923	0.4884	0.4468	0.4454	0.3607	0.3455	0.3689	0.2054	0.2882	0.2795
18.4528	0.4986	0.507	0.5039	0.5435	0.5049	0.5335	0.502	0.501	0.5348	0.5411	0.5055	0.4931	0.4912	0.4538	0.45	0.3742	0.3578	0.3883	0.2156	0.3052	0.2934
18.7056	0.5043	0.505	0.5028	0.5473	0.506	0.5361	0.5031	0.5009	0.5354	0.5491	0.5072	0.4943	0.4932	0.4597	0.4529	0.3839	0.3736	0.404	0.2267	0.3226	0.3085
18.9583	0.508	0.5063	0.5034	0.5484	0.5068	0.5365	0.5039	0.5016	0.5377	0.5524	0.5061	0.4946	0.4956	0.4634	0.4554	0.3944	0.3839	0.4185	0.2367	0.3395	0.3248
19.2111	0.5165	0.5045	0.5021	0.5498	0.5077	0.5386	0.505	0.5026	0.5372	0.5562	0.5062	0.4949	0.5012	0.4664	0.4555	0.4021	0.3971	0.4331	0.2473	0.3565	0.3382
19.4639	0.5252	0.5047	0.5025	0.5512	0.5087	0.5404	0.5064	0.5046	0.5384	0.5645	0.5063	0.4955	0.5056	0.4688	0.457	0.414	0.407	0.4478	0.2596	0.373	0.3534
19.7167	0.5319	0.5042	0.5027	0.5521	0.5085	0.5415	0.5072	0.5052	0.5402	0.5733	0.5064	0.496	0.5123	0.4719	0.4597	0.4209	0.4206	0.4604	0.2718	0.3887	0.3665
19.9694	0.54	0.5038	0.5019	0.5528	0.5094	0.5414	0.5085	0.5064	0.5415	0.5752	0.507	0.4976	0.5196	0.4728	0.4602	0.4293	0.4318	0.472	0.2822	0.4027	0.3778
20.2222	0.5484	0.5041	0.5019	0.5535	0.5102	0.5451	0.51	0.5074	0.5435	0.5795	0.5066	0.4985	0.5252	0.4739	0.4612	0.4355	0.4479	0.4831	0.2945	0.4173	0.3906
20.475	0.5572	0.5028	0.5007	0.5546	0.5107	0.5451	0.5109	0.5091	0.5444	0.5857	0.5081	0.5006	0.5308	0.474	0.4628	0.4448	0.4592	0.4934	0.3043	0.4322	0.4019
20.7278	0.5646	0.5026	0.5005	0.5551	0.511	0.5447	0.5119	0.51	0.5453	0.5906	0.5075	0.5014	0.5342	0.4748	0.4645	0.4477	0.4657	0.4998	0.3146	0.4426	0.4141
20.9806	0.5707	0.5031	0.5002	0.5557	0.5115	0.5459	0.5136	0.5105	0.5454	0.5933	0.5076	0.5021	0.5377	0.4734	0.4622	0.4563	0.4695	0.5041	0.3247	0.4547	0.4234
21.2333	0.5765	0.5028	0.4997	0.5563	0.5123	0.5451	0.5139	0.5125	0.5471	0.6	0.5089	0.5032	0.5433	0.4749	0.465	0.4591	0.4717	0.5054	0.3366	0.4655	0.4323
21.4861	0.5804	0.5043	0.5003	0.5567	0.5124	0.5454	0.5151	0.5126	0.547	0.602	0.509	0.5048	0.5463	0.4748	0.4649	0.4627	0.4748	0.5054	0.3453	0.4748	0.4405
21.7389	0.584	0.5022	0.4984	0.5574	0.5132	0.5458	0.5155	0.5136	0.548	0.607	0.5094	0.5049	0.5495	0.4744	0.4649	0.4637	0.4753	0.5045	0.3552	0.4853	0.4493
21.9917	0.5865	0.5028	0.4992	0.5582	0.5137	0.5454	0.5161	0.5151	0.5495	0.6089	0.5104	0.506	0.553	0.4745	0.4662	0.4649	0.4752	0.5023	0.3649	0.4948	0.4528
22.2444	0.5851	0.5028	0.4993	0.5585	0.5135	0.5473	0.5166	0.5158	0.5493	0.6135	0.5109	0.5067	0.5586	0.4744	0.4683	0.4656	0.4765	0.5019	0.3733	0.5003	0.4636

## Sheet: Fig 2D
incompatibility group	strain	plasmid	temperature (C)	T_pred (CFU)	T_true (CFU)
incP	MG1655 pCDF	RP4	37	46795.2	2000000
incP	MG1655 pCDF	RP4	37	28134.5	3000000
incP	MG1655 pCDF	RP4	37	21815.1	5500000

## Sheet: Fig 2E
incompatibility group	strain	plasmid	temperature (C)	T_pred (CFU)	T_true (CFU)
incP	AL2425	RP4	37	58.9782	1600000
incP	AL2425	RP4	37	17.01	1400000
incP	AL2425	RP4	37	25.7454	1600000
incP	AL2425	RP4	37	11.2385	1600000
