# Supplementary material for: Conjugation dynamics depend on both the plasmid acquisition cost and the fitness cost
Source: Mol Syst Biol. 2021 Mar 1;17(3):e9913. doi: 10.15252/msb.20209913 (PMC7919528; doi:10.15252/msb.20209913)
Supplement: Supplementary file 6 — Source Data for Figure 3 [file MSB-17-e9913-s004.zip › Soure Data for Figure 3/Figure 3.xlsx]

## Sheet: Figure 3 descriptions
Figure	Description
Figure 3A	The dataset for figure 3A comes in the form of optical density (at 600 nm) measurements over a 18-hour time period in order to quantify and visualize bacteria cell growth. These datasets were collected by a Tecan plate reader. The dataset presents three replicates for adapted transconjugant growth ("TA") and three replicates for de novo transconjugant growth ("TD")
Figure 3B, 3D, 3E, 3F, 3G	The data for Fig. 3B, 3D-G are values of predicted and true initial cell density, which are compared in order to measure the presence of an acquisition cost. Predicted values were calculated using a standard curve.
Figure 3C	Data for Figure 3C represents growth rates at varying glucose/casamino acid concentrations for adapted transconjugant cells carrying the RP4 plasmid
Figure 3H	Data for figure 3H is used to determine a correlation between acquisition cost and fitness cost. Strain growth rates (hr -1) are compared for plasmid-free and plasmid-carrying to investigate this correlation

## Sheet: fig 3A
Time (hours)	TA_1	TA_2	TA_3	TA_4	TD_1	TD_2	TD_3	TD_4
0	0.032	0.033	0.033	0.033	0.036	0.037	0.037	0.037
0.25	0.029	0.031	0.031	0.031	0.0343333	0.0353333	0.0353333	0.0346667
0.5	0.032	0.035	0.031	0.03	0.0342	0.0346	0.035	0.0356
0.75	0.03	0.032	0.031	0.031	0.0346	0.035	0.0354	0.036
1	0.031	0.032	0.031	0.031	0.0346	0.0352	0.0354	0.0362
1.25	0.035	0.032	0.031	0.033	0.035	0.0356	0.0358	0.0358
1.5	0.031	0.032	0.031	0.033	0.035	0.0366	0.0362	0.0362
1.75	0.03	0.032	0.031	0.031	0.035	0.0364	0.036	0.0352
2	0.031	0.032	0.031	0.031	0.0342	0.0358	0.0352	0.0344
2.25	0.031	0.032	0.031	0.033	0.0344	0.0358	0.0354	0.0344
2.5	0.03	0.032	0.031	0.031	0.0344	0.0358	0.0354	0.0352
2.75	0.031	0.032	0.031	0.031	0.0344	0.0358	0.0354	0.035
3	0.03	0.032	0.031	0.031	0.0338	0.0358	0.0356	0.0352
3.25	0.031	0.032	0.031	0.031	0.0344	0.0372	0.0366	0.0358
3.5	0.031	0.032	0.031	0.031	0.0354	0.0382	0.0376	0.0368
3.75	0.031	0.032	0.032	0.031	0.0352	0.038	0.0374	0.0366
4	0.03	0.033	0.034	0.035	0.0364	0.0392	0.0378	0.0368
4.25	0.032	0.033	0.029	0.028	0.0384	0.0408	0.039	0.0376
4.5	0.033	0.034	0.033	0.033	0.0396	0.041	0.0398	0.0386
4.75	0.035	0.035	0.034	0.034	0.0408	0.0422	0.0408	0.0398
5	0.037	0.037	0.036	0.031	0.0438	0.0452	0.0438	0.0428
5.25	0.039	0.04	0.038	0.038	0.0462	0.0476	0.047	0.0462
5.5	0.041	0.042	0.041	0.041	0.0494	0.0508	0.0502	0.0496
5.75	0.045	0.045	0.043	0.043	0.053	0.055	0.0544	0.0538
6	0.049	0.048	0.047	0.047	0.0588	0.0608	0.0598	0.0588
6.25	0.054	0.053	0.052	0.052	0.0648	0.067	0.0658	0.065
6.5	0.061	0.06	0.058	0.058	0.0712	0.0734	0.0724	0.0714
6.75	0.065	0.066	0.067	0.067	0.0782	0.0804	0.0786	0.0782
7	0.077	0.078	0.074	0.072	0.0858	0.0878	0.086	0.0858
7.25	0.083	0.081	0.08	0.079	0.0922	0.0944	0.0934	0.0938
7.5	0.091	0.09	0.089	0.089	0.0994	0.1016	0.1012	0.102
7.75	0.1	0.099	0.097	0.092	0.107	0.1092	0.1094	0.111
8	0.107	0.107	0.106	0.106	0.1136	0.1156	0.1176	0.1196
8.25	0.113	0.115	0.113	0.113	0.1192	0.1208	0.1234	0.1266
8.5	0.116	0.119	0.118	0.118	0.123	0.1252	0.1282	0.1322
8.75	0.116	0.12	0.119	0.12	0.1268	0.1286	0.1316	0.136
9	0.113	0.119	0.118	0.12	0.1286	0.1304	0.1334	0.1384
9.25	0.111	0.118	0.117	0.119	0.1288	0.1306	0.1338	0.139
9.5	0.108	0.118	0.117	0.119	0.13	0.1308	0.1346	0.1402
9.75	0.11	0.115	0.112	0.114	0.1314	0.1316	0.1366	0.1422
10	0.11	0.118	0.116	0.119	0.132	0.1326	0.138	0.144
10.25	0.111	0.119	0.117	0.12	0.1328	0.1336	0.1392	0.1452
10.5	0.115	0.12	0.116	0.122	0.1348	0.1362	0.1414	0.1472
10.75	0.112	0.121	0.118	0.126	0.1358	0.1386	0.1434	0.1488
11	0.113	0.121	0.119	0.122	0.1368	0.14	0.1436	0.1494
11.25	0.114	0.122	0.12	0.123	0.1372	0.1408	0.1444	0.1504
11.5	0.114	0.123	0.121	0.124	0.1386	0.142	0.1458	0.152
11.75	0.115	0.124	0.122	0.125	0.14	0.1432	0.1472	0.1542
12	0.116	0.124	0.123	0.126	0.141	0.144	0.1482	0.1554
12.25	0.116	0.126	0.124	0.127	0.1422	0.1444	0.1494	0.1574
12.5	0.12	0.126	0.123	0.126	0.145	0.1466	0.1512	0.1596
12.75	0.119	0.128	0.125	0.128	0.1476	0.149	0.1536	0.1628
13	0.12	0.129	0.126	0.13	0.1486	0.1496	0.1544	0.164
13.25	0.127	0.13	0.129	0.135	0.151	0.1518	0.1566	0.1662
13.5	0.118	0.127	0.125	0.132	0.1536	0.1546	0.159	0.1688
13.75	0.124	0.133	0.13	0.134	0.1548	0.1556	0.1608	0.1714
14	0.125	0.134	0.132	0.135	0.1562	0.1566	0.1622	0.1734
14.25	0.126	0.136	0.133	0.134	0.1596	0.1596	0.1654	0.1776
14.5	0.127	0.137	0.135	0.138	0.1616	0.1614	0.1676	0.1814
14.75	0.128	0.138	0.136	0.139	0.1632	0.1628	0.1696	0.1838
15	0.129	0.14	0.137	0.141	0.164	0.1642	0.1716	0.1862
15.25	0.133	0.144	0.139	0.141	0.166	0.1666	0.1738	0.1882
15.5	0.131	0.142	0.139	0.143	0.1676	0.1684	0.176	0.1902
15.75	0.132	0.143	0.14	0.144	0.1686	0.1694	0.1772	0.1914
16	0.131	0.144	0.143	0.148	0.17	0.1708	0.1778	0.192
16.25	0.134	0.145	0.142	0.151	0.172	0.172	0.1798	0.1936
16.5	0.134	0.145	0.143	0.147	0.1722	0.172	0.1802	0.1942
16.75	0.135	0.146	0.143	0.147	0.1726	0.1722	0.1804	0.1946
17	0.136	0.147	0.144	0.143	0.1738	0.1732	0.1814	0.1956
17.25	0.136	0.148	0.145	0.149	0.1746	0.174	0.183	0.1974
17.5	0.137	0.149	0.146	0.15	0.1752	0.1746	0.1828	0.1974
17.75	0.138	0.15	0.147	0.151	0.176	0.175333	0.183667	0.198333
18	0.138	0.15	0.147	0.152	0.176	0.175	0.184	0.198

## Sheet: fig 3B
incompatibility group	strain	plasmid	temperature (C)	T_pred (CFU)	T_true (CFU)
incF	B	pR	37	9.11653e+06	10100000
incF	B	pR	37	1.10133e+07	8700000
incF	B	pR	37	1.0331e+07	9100000
incF	B	pR	37	9.45207e+06	9800000
incF	B	pR	37	9.11653e+06	10100000
incF	B	pR	37	1.10133e+07	8700000
incF	B	pR	37	1.0331e+07	9100000
incF	B	pR	37	9.45207e+06	9800000

## Sheet: fig 3C
glucose (%w/v)	cas (%w/v)	without_plasmid (growth rate hr-1)	with_plasmid (growth rate hr-1)
0.4	0	0.3926	0.4151
0.4	0	0.7053	0.4859
0.4	0	0.575	0.4556
0.4	0	0.3926	0.4151
0.4	0	0.7053	0.4859
0.4	0	0.575	0.4556
0.4	0.01	0.713	0.5971
0.4	0.01	0.6869	0.6505
0.4	0.01	0.7323	0.6367
0.4	0.01	0.713	0.5971
0.4	0.01	0.6869	0.6505
0.4	0.01	0.7323	0.6367
0.4	0.1	0.9339	0.7656
0.4	0.1	0.9818	0.6614
0.4	0.1	0.8969	0.8539
0.4	0.1	0.9339	0.7656
0.4	0.1	0.9818	0.6614
0.4	0.1	0.8969	0.8539
0.04	0.1	0.6774	0.514
0.04	0.1	0.8343	0.4987
0.04	0.1	0.7522	0.6957

## Sheet: fig 3D
glucose (%w/v)	cas (%w/v)	T_pred (CFU)	T_true (CFU)
0.4	0	11155000	2000000
0.4	0	4329700	3000000
0.4	0	6949500	5500000
0.4	0	11155000	2000000
0.4	0	4329700	3000000
0.4	0	6949500	5500000
0.4	0.01	387630	2000000
0.4	0.01	114900	3000000
0.4	0.01	245690	5500000
0.4	0.01	3506000	2000000
0.4	0.01	502300	3000000
0.4	0.01	1560300	5500000
0.4	0.1	2970	2000000
0.4	0.1	8130	3000000
0.4	0.1	8130	5500000
0.4	0.1	7620	2000000
0.4	0.1	210000	3000000
0.4	0.1	308600	5500000
0.04	0.1	3090.5	1100000
0.04	0.1	371	1500000
0.04	0.1	3090.5	1400000

## Sheet: fig 3E
incompatibility group	strain	plasmid	temperature (C)	T_pred (CFU)	T_true (CFU)
incF	RB933	R1	37	1186600000	1000000000
incF	RB933	R1	37	1186600000	800000000
incF	RB933	R1	37	1679200000	1400000000
incF	RB933	R1	37	1679200000	1200000000
incF	RB933	R1drd	37	1474400000	1000000000
incF	RB933	R1drd	37	1474400000	1600000000
incF	RB933	R1drd	37	1048500000	900000000
incF	RB933	R1drd	37	1474400000	1300000000
incF	MG1655 pCDF	pRK100	37	7553	6000
incF	MG1655 pCDF	pRK100	37	7553	8000
incF	MG1655 pCDF	pRK100	37	2917.3	8000
incN	MG1655 pCDF	RIP113	37	1.7597	80000
incN	MG1655 pCDF	RIP113	37	1.7597	32000
incN	MG1655 pCDF	RIP113	37	3.8058	33000
incN	MG1655 pCDF	RIP113	37	2.9429	45000
incX	MG1655 pCDF	R6K	37	46.8286	22000
incX	MG1655 pCDF	R6K	37	62.2903	27000
incX	MG1655 pCDF	R6K	37	46.8286	33000
incX	MG1655 pCDF	R6K	37	46.8286	26000
incX	MG1655 pCDF	R6Kdrd	37	82650	1000000
incX	MG1655 pCDF	R6Kdrd	37	268610	1000000
incX	MG1655 pCDF	R6Kdrd	37	10500	4000000
incX	MG1655 pCDF	R6Kdrd	37	45840	2000000

## Sheet: fig 3F
incompatibility group	strain	plasmid	temperature (C)	T_pred (CFU)	T_true (CFU)
incN/incF	R	p41	37	133797	280000
incN/incF	R	p41	37	27859	380000
incN/incF	R	p41	37	37598	350000
incN/incF	R	p41	37	54294.2	370000
incN/incF	P	p168	37	2979.84	19000
incN/incF	P	p168	37	100	20000
incN/incF	P	p168	37	100	27000
incN/incF	P	p168	37	3179.67	18000
incI/incF	Y	p193	37	9704.09	30000
incI/incF	Y	p193	37	10584.1	70000
incI/incF	Y	p193	37	15337.5	120000
incI/incF	Y	p193	37	16115.9	40000
incI	DA838	pESBL283	37	22570	80000
incI	DA838	pESBL283	37	27292	80000
incI	DA838	pESBL283	37	9599	90000
incI	DA838	pESBL283	37	10556	100000

## Sheet: fig 3G
incompatibility group	strain	plasmid	temperature (C)	T_pred (CFU)	T_true (CFU)
incI/incF	Y	p193	30	4329.44	52000
incI/incF	Y	p193	30	5637.69	39000
incI/incF	Y	p193	30	8218.27	54000
incI/incF	Y	p193	30	6061.8	58000
incN/incF	P	p168	30	139.697	11000
incN/incF	P	p168	30	86.5375	13000
incN/incF	P	p168	30	944.453	17000
incN/incF	P	p168	30	289.064	14000

## Sheet: fig 3H
incompatibility group	strain	plasmid	temperature (C)	without_plasmid (growth rate hr-1)	with_plasmid (growth rate hr-1)
incP	MG1655 pCDF	RP4	37	0.911146	0.663555
incP	MG1655 pCDF	RP4	37	0.865487	0.651165
incP	MG1655 pCDF	RP4	37	0.874788	0.686884
incP	AL2425	RP4	37	1.02435	0.907551
incP	AL2425	RP4	37	1.05758	0.936585
incP	AL2425	RP4	37	1.06671	0.940104
incP	AL2425	RP4	37	0.981387	0.921069
incP	BW2511	RP4	37	0.678205	0.544039
incP	BW2511	RP4	37	0.760996	0.370633
incP	BW2511	RP4	37	0.721187	0.357243
incP	BW2511	RP4	37	0.573424	0.446421
incP	BW2511	RP4	37	0.762178	0.649819
incP	BW2511	RP4	37	0.742841	0.892273
incP	BW2511	RP4	37	0.818711	0.874962
incP	BW2511	RP4	37	0.897408	0.75131
incF	B	pR	37	1.05684	0.735808
incF	B	pR	37	1.04758	0.780473
incF	B	pR	37	1.02274	0.777062
incF	B	pR	37	1.00968	0.762164
incF	B	pR	37	1.0346	0.861158
incF	B	pR	37	1.04916	0.839337
incF	B	pR	37	1.02337	0.838743
incF	B	pR	37	1.06869	0.871175
incI/incF	Y	p193	37	0.891297	1.05034
incI/incF	Y	p193	37	0.892222	1.05292
incI/incF	Y	p193	37	0.896201	1.03947
incI/incF	Y	p193	37	0.900543	1.00567
incI/incF	Y	p193	30	0.556126	0.69356
incI/incF	Y	p193	30	0.544416	0.684528
incI/incF	Y	p193	30	0.552622	0.681281
incI/incF	Y	p193	30	0.550393	0.688165
incN/incF	R	p41	37	0.911146	0.586058
incN/incF	R	p41	37	0.865487	0.609033
incN/incF	R	p41	37	0.874788	0.592767
incN/incF	R	p41	37	0.808876	0.562874
incN/incF	P	p168	37	0.708858	0.65094
incN/incF	P	p168	37	0.678893	0.623024
incN/incF	P	p168	37	0.705955	0.638258
incN/incF	P	p168	37	0.701823	0.637268
incN/incF	P	p168	30	1.1941	1.1919
incN/incF	P	p168	30	1.2577	1.266
incN/incF	P	p168	30	1.2704	1.2679
incN/incF	P	p168	30	1.2272	1.1812
incI	DA838	pESBL183	37	1.2081	1.2068
incI	DA838	pESBL183	37	1.0837	1.0524
incI	DA838	pESBL183	37	0.9643	1.0851
incI	DA838	pESBL183	37	0.9134	1.1042
incN	MG1655 pCDF	RIP113	37	0.9127	0.8756
incN	MG1655 pCDF	RIP113	37	0.9031	0.8968
incN	MG1655 pCDF	RIP113	37	0.8917	0.756
incN	MG1655 pCDF	RIP113	37	0.8999	0.8502
incF	RB933	R1	37	1.0294	0.8859
incF	RB933	R1	37	0.9187	0.8824
incF	RB933	R1	37	0.9525	0.9011
incF	RB933	R1	37	0.9355	1.1408
incF	RB933	R1drd	37	1.0294	0.9009
incF	RB933	R1drd	37	0.9187	0.8772
incF	RB933	R1drd	37	0.9525	0.8821
incF	RB933	R1drd	37	0.9355	0.8615
incX	MG1655 pCDF	R6K	37	0.8619	0.8298
incX	MG1655 pCDF	R6K	37	0.9861	1.01
incX	MG1655 pCDF	R6K	37	1.0347	1.1114
incX	MG1655 pCDF	R6K	37	1.0034	0.9667
incX	MG1655 pCDF	R6Kdrd	37	0.8619	0.7361
incX	MG1655 pCDF	R6Kdrd	37	0.9861	0.7542
incX	MG1655 pCDF	R6Kdrd	37	1.0347	0.7263
incX	MG1655 pCDF	R6Kdrd	37	1.0034	0.8035
incF	MG1655 pCDF	pRK100	37	0.8619	0.7563
incF	MG1655 pCDF	pRK100	37	0.9861	0.7383
incF	MG1655 pCDF	pRK100	37	1.0347	0.74
incF	MG1655 pCDF	pRK100	37	1.0034	0.7333
* Note that some values are repeated as the biological replciates were conducted on the same plate
